# Supplementary material for: Transcriptome analysis reveals mechanisms of geroprotective effects of fucoxanthin in Drosophila
Source: BMC Genomics. 2018 Feb 9;19(Suppl 3):77. doi: 10.1186/s12864-018-4471-x (PMC5836829; doi:10.1186/s12864-018-4471-x)
Supplement: Supplementary file 2 — The influence of fucoxanthine on the Drosophila survival in different stress conditions. (XLSX 15 kb) [file 12864_2018_4471_MOESM2_ESM.xlsx]

## Sheet: Лист1
Stress factor	Sex	Age (days)	Variant	Mean±SE	Median	0.9	d Median (%)	d 90 (%)	n
Paraquat	Male	7	Control	75.4±2.3	72	120	0	0	150
			Fucoxanthin	69.2±2.1	60	108*	-16.7	-10	150
		14	Control	51±1.4	48	84	0	0	150
			Fucoxanthin	43.3±1.4	36****	72**	-25	-14.3	150
		21	Control	44.5±1.2	36	60	0	0	150
			Fucoxanthin	41.7±1	42	60*	16.7	0	150
		28	Control	36.4±0.9	36	48	0	0	150
			Fucoxanthin	36.2±1.1	36	48	0	0	150
		35	Control	27.8±0.9	24	36	0	0	150
			Fucoxanthin	31±0.8	36**	48	50	33.3	150
		42	Control	23.1±0.8	24	36	0	0	150
			Fucoxanthin	25.3±0.8	24	36	0	0	150
		49	Control	15.3±0.5	12	24	0	0	150
			Fucoxanthin	17.6±0.6	12	24	0	0	150
		56	Control	16.3±0.6	12	24	0	0	150
			Fucoxanthin	17.2±0.6	12	24	0	0	150
		63	Control	14.3±0.4	12	24	0	0	150
			Fucoxanthin	14.7±0.5	12	24	0	0	150
	Female	7	Control	84.6±2.6	84	132	0	0	150
			Fucoxanthin	78.3±2.5	84	120	0	-9.1	150
		14	Control	63.8±2	60	96	0	0	150
			Fucoxanthin	57.9±2.2	48*	98	-20	2.1	150
		21	Control	42.7±1.7	36	72	0	0	150
			Fucoxanthin	44.6±2	36	72	0	0	150
		28	Control	28.4±1	24	48	0	0	150
			Fucoxanthin	34.6±1.3	36***	60*	50	25	150
		35	Control	23.7±1	24	48	0	0	150
			Fucoxanthin	25±0.9	24	36	0	-25	150
		42	Control	22.5±0.9	24	36	0	0	150
			Fucoxanthin	25.4±0.8	24	36	0	0	150
		49	Control	15.1±0.6	12	24	0	0	150
			Fucoxanthin	16.4±0.6	12	24	0	0	150
		56	Control	16.1±0.6	12	24	0	0	150
			Fucoxanthin	19.9±0.8	12	36*	0	50	150
		63	Control	14.5±0.4	12	24	0	0	150
			Fucoxanthin	14.9±0.5	12	24	0	0	150
Starvation	Male	7	Control	47.4±0.8	48	60	0	0	150
			Fucoxanthin	47.8±0.7	48	60	0	0	150
		14	Control	41.7±0.9	36	60	0	0	150
			Fucoxanthin	39±0.6	36	48*	0	-20	150
		21	Control	33±0.7	36	48	0	0	150
			Fucoxanthin	31.8±0.7	36	48	0	0	150
		28	Control	24.7±0.5	24	24	0	0	150
			Fucoxanthin	24.3±0.4	24	24	0	0	150
		35	Control	24.4±0.4	24	36	0	0	150
			Fucoxanthin	23.2±0.5	24	36	0	0	150
		42	Control	25.7±0.6	24	36	0	0	150
			Fucoxanthin	22.2±0.4	24	24****	0	-33.3	150
		49	Control	20.2±0.6	24	24	0	0	150
			Fucoxanthin	21.4±0.5	24	24	0	0	150
		56	Control	18.6±0.5	24	24	0	0	150
			Fucoxanthin	17.8±0.5	12	24*	-50	0	150
		63	Control	15.9±0.5	12	24	0	0	150
			Fucoxanthin	15.8±0.5	12	24	0	0	150
	Female	7	Control	63.7±1.2	60	84	0	0	150
			Fucoxanthin	64.3±1.2	60	84	0	0	150
		14	Control	60.2±1.2	60	72	0	0	150
			Fucoxanthin	60.7±1.2	60	84	0	16.7	150
		21	Control	49±1	48	60	0	0	150
			Fucoxanthin	52±1.4	48	72*	0	20	150
		28	Control	40.3±1	36	48	0	0	150
			Fucoxanthin	38.6±0.9	36	48	0	0	150
		35	Control	30.5±0.6	36	36	0	0	150
			Fucoxanthin	30.3±0.7	36	36	0	0	150
		42	Control	31.7±0.8	36	48	0	0	150
			Fucoxanthin	28.5±0.7	24*	36*	-33.3	-25	150
		49	Control	28±0.8	24	36	0	0	150
			Fucoxanthin	26.8±0.7	24	36	0	0	150
		56	Control	22.7±0.7	24	36	0	0	150
			Fucoxanthin	23.4±0.6	24	36	0	0	150
		63	Control	20.9±0.8	24	36	0	0	150
			Fucoxanthin	20.9±0.8	24	36	0	0	150
Heat shock	Male	7	Control	190.1±3.1	198	228	0	0	150
			Fucoxanthin	196.5±2.4	204	228	3	0	150
		14	Control	131.8±2	132	156	0	0	150
			Fucoxanthin	129.4±1.8	132	156	0	0	150
		21	Control	93.1±1.4	96	108	0	0	150
			Fucoxanthin	96.6±1.1	96	108	0	0	150
		28	Control	86.7±1.1	84	96	0	0	150
			Fucoxanthin	87±1.1	96	96	14.3	0	150
		35	Control	72.1±1.4	72	96	0	0	150
			Fucoxanthin	72.9±1.4	72	96	0	0	150
		42	Control	51.4±1	60	60	0	0	150
			Fucoxanthin	55.7±0.9	60	60	0	0	150
		49	Control	43±1	48	60	0	0	150
			Fucoxanthin	46.2±1	48	60	0	0	150
		56	Control	35.7±0.8	36	48	0	0	150
			Fucoxanthin	37.6±0.8	36	48	0	0	150
		63	Control	23.9±0.8	24	36	0	0	150
			Fucoxanthin	24.2±0.8	24	36	0	0	150
	Female	7	Control	215.7±2.7	216	252	0	0	150
			Fucoxanthin	223.8±2.8	216	264*	0	4.8	150
		14	Control	154.7±2.5	156	192	0	0	150
			Fucoxanthin	149.3±2.8	144	204	-7.7	6.2	150
		21	Control	120.5±1.2	120	144	0	0	150
			Fucoxanthin	115.9±1.5	120*	144	0	0	150
		28	Control	97±1.2	96	108	0	0	150
			Fucoxanthin	108.4±1.4	108****	132****	12.5	22.2	150
		35	Control	85.5±1.4	84	96	0	0	150
			Fucoxanthin	91.7±1.3	96**	108	14.3	12.5	150
		42	Control	71.5±1.6	72	96	0	0	150
			Fucoxanthin	75.9±1.5	72	96	0	0	150
		49	Control	56.6±1.5	60	84	0	0	150
			Fucoxanthin	62.2±1.4	60	84	0	0	150
		56	Control	42±1.4	48	72	0	0	150
			Fucoxanthin	41±1.6	36	72	-25	0	150
		63	Control	27.8±0.9	24	38	0	0	150
			Fucoxanthin	24.7±0.9	24	36	0	-5.3	150
* - p<0.05, ** - p<0.01, *** - p<0.001, **** - p<0.0001 (Gehan-Wilcoxon test for median survival); * - p<0.05, ** - p<0.01, *** - p<0.001, **** - p<0.0001 (Wang-Allison test for age of 90% mortality);
Mean±SE - mean survival (hour), Median - median survival time (hours), 90% - the mortality of 90% of the individuals of the sample (hours); d Median - differences in median survival between experiment and control in percent; d 90 - differences in the mortality of 90% of the individuals between experiment and control in percent; n - number of individuals in the sample
