# Supplementary material for: Transcriptome analysis reveals mechanisms of geroprotective effects of fucoxanthin in Drosophila
Source: BMC Genomics. 2018 Feb 9;19(Suppl 3):77. doi: 10.1186/s12864-018-4471-x (PMC5836829; doi:10.1186/s12864-018-4471-x)
Supplement: Supplementary file 4 — Differentially expressed genes in response to the fucoxanthin treatment. (XLSX 15 kb) [file 12864_2018_4471_MOESM4_ESM.xlsx]

## Sheet: ALL_Age1_Control_vs_Exp
Gene	log2FC	Pvalue	FDRpvalue
att-ORFB	-25.4049	1.7137e-18	2.69445e-14
Hsp70Ab	-5.4083	7.27529e-07	0.00571947
His4:CG33869	-5.96293	1.56738e-06	0.00821463

## Sheet: ALL_Age2_Control_vs_Exp
Gene	log2FC	Pvalue	FDRpvalue
att-ORFB	-23.5719	8.70438e-16	1.36563e-11
CG46306	1.11484	3.2491e-05	0.0242739
mthl1	1.17978	2.9831e-05	0.0234009
DIP-alpha	1.19195	2.13307e-06	0.00470277
mei-W68	3.85729	1.69795e-07	0.00066598
pre-rRNA:CR45845	4.82061	9.33816e-06	0.0104647
CG43448	5.35401	2.42121e-05	0.0211035
CG43739	6.24492	1.70749e-05	0.016743
CR40679	7.54285	1.28897e-10	1.01114e-06
CR40712	11.7923	1.44165e-06	0.00376968

## Sheet: ALL_Age3_Control_vs_Exp
Gene	log2FC	Pvalue	FDRpvalue
Atx2	1.0009	0.000189672	0.0238371
Gdi	1.01959	0.000278568	0.028805
pum	1.02073	0.000202598	0.0238371
Mkp3	1.02362	2.26526e-05	0.00870023
RhoGAP71E	1.04567	0.000623735	0.0444558
EcR	1.0567	0.000239327	0.0257373
Rap1	1.0661	5.62676e-06	0.00336168
HDAC4	1.06911	0.000706193	0.0457494
CG8177	1.07202	0.000126082	0.0211856
psq	1.08175	0.000408491	0.0337917
Sik3	1.11451	0.000118342	0.0211856
Atg17	1.11654	0.000474896	0.0364788
fend	1.12297	0.000438182	0.0348845
Tlk	1.15095	0.000329046	0.0295592
wge	1.17222	0.00075067	0.0480518
CG9328	1.20716	9.74955e-05	0.0194161
E2f1	1.25191	0.000327998	0.0295592
Trn	1.25322	0.000213281	0.0244003
l(3)L1231	1.25355	3.21227e-05	0.0103164
CG8671	1.25559	0.0002009	0.0238371
lolal	1.25611	0.00035982	0.0307104
gro	1.2754	5.22558e-05	0.0127718
CG14073	1.32948	0.000190575	0.0238371
Set1	1.33622	1.26692e-06	0.00113537
Prosap	1.41495	6.22232e-07	0.000836435
corto	1.41575	0.000108687	0.0201521
CG8677	1.41576	0.000153079	0.0222436
aop	1.43909	0.000293159	0.029191
Myc	1.45631	2.69304e-05	0.00965365
east	1.50554	0.000335121	0.0295592
kuz	1.51379	1.33332e-05	0.00597438
msi	1.53445	3.47175e-05	0.0103709
wap	1.54259	0.000335338	0.0295592
Mnt	1.56513	9.15298e-06	0.00484467
UbcE2H	1.60035	0.000165766	0.0228544
ADD1	1.65722	0.000130465	0.0212579
mthl1	1.68339	3.98018e-07	0.000713381
Psc	1.84654	0.000789061	0.0493347
raptor	1.88569	0.00019463	0.0238371
l(3)psg2	1.88735	0.00015101	0.0222436
CG43759	1.91653	2.1755e-05	0.00870023
Nufip	2.02686	0.00062835	0.0444558
CG32544	2.20391	4.66586e-05	0.0124306
HP5	2.72176	3.26166e-05	0.0103164
His1:CG33816	3.39199	0.00066096	0.0452201
mei-W68	4.09754	2.2007e-06	0.00169045
CR44999	4.464	3.75772e-11	2.02053e-07
CR40679	4.9917	8.38897e-05	0.0187948
CR40712	11.9547	4.60511e-08	0.000123808
