# Supplementary material for: Transcriptome analysis reveals mechanisms of geroprotective effects of fucoxanthin in Drosophila
Source: BMC Genomics. 2018 Feb 9;19(Suppl 3):77. doi: 10.1186/s12864-018-4471-x (PMC5836829; doi:10.1186/s12864-018-4471-x)
Supplement: Supplementary file 5 — Influence of fucoxanthin on differential expression of genes in males and females in different ages. (XLSX 190 kb) [file 12864_2018_4471_MOESM5_ESM.xlsx]

## Sheet: M_Age1_Control_vs_Exp
Gene	log2FC	Pvalue	FDRpvalue
att-ORFB	-11.5002	2.51288e-20	1.07937e-16
Hsp70Ab	-5.15407	5.61846e-31	7.23994e-27
CR11538	-3.34397	4.94326e-08	8.58271e-06
CG43775	-3.18609	0.00201902	0.0202467
SPH93	-3.08387	0.00317159	0.0269941
CG9130	-2.97849	1.49642e-11	1.13429e-08
CG34124	-2.9307	4.06678e-07	4.36704e-05
FDY	-2.90334	0.00165933	0.0178036
CG34315	-2.89657	1.12114e-05	0.000573446
pre-mod(mdg4)-AE	-2.84114	1.36641e-07	1.83495e-05
hubl	-2.64964	0.000300955	0.00601937
CG17139	-2.56697	0.000210343	0.00471136
Mst77Y-9	-2.5162	4.40358e-06	0.000266406
Gr5a	-2.43248	0.00308006	0.0264421
CG43327	-2.38374	1.95378e-12	2.28876e-09
CG42634	-2.34933	0.00194736	0.0197973
CG30058	-2.33565	6.51797e-12	6.46081e-09
CG4629	-2.33502	3.40918e-05	0.00136856
gdl-ORF39	-2.30392	6.34317e-09	1.78171e-06
CG42661	-2.26978	0.000106485	0.00297007
CG42660	-2.26978	0.000106485	0.00297007
Su(Ste):CR42430	-2.22149	0.00820463	0.0495198
CR45174	-2.16043	0.0068486	0.0441334
CR44731	-2.12222	0.00223837	0.0217688
CG6661	-2.06267	8.91107e-09	2.20823e-06
CR45955	-2.02669	1.06926e-05	0.000555583
CG43776	-2.00681	8.96299e-06	0.000485282
CR46017	-1.9835	0.00630823	0.0420309
gcm	-1.96855	0.000123822	0.00324985
CG5347	-1.96758	1.26843e-07	1.75752e-05
Hsp70Bc	-1.94475	8.87851e-06	0.000482736
CR44819	-1.94151	0.0053635	0.0375824
CG14892	-1.91149	0.00286082	0.0251635
CG14372	-1.90418	0.00405239	0.0315524
Tyler	-1.88242	0.00492949	0.0359284
CG18304	-1.8468	1.22652e-07	1.71793e-05
CG14395	-1.84568	0.00032404	0.00629802
CR46069	-1.8206	0.00601773	0.0406476
kkv	-1.74645	0.00213305	0.0210463
CG7213	-1.74436	0.00282185	0.024957
CG3339	-1.73829	0.00651925	0.0428826
CG34277	-1.73661	9.18447e-06	0.00049313
CG14291	-1.71872	0.00568695	0.0391255
CG5391	-1.71331	0.0074724	0.0466847
CR43948	-1.69772	0.00525928	0.0372148
Orco	-1.69529	9.25331e-05	0.0026735
CG13617	-1.68046	0.000134072	0.00345531
CG17197	-1.66981	0.00775914	0.0477936
CG34235	-1.66887	0.000842223	0.0116074
CG3123	-1.66819	0.00190061	0.0194221
CG32712	-1.66707	0.00402098	0.0313647
CG17450	-1.66434	6.30344e-07	5.80187e-05
cep290	-1.62118	1.38452e-05	0.00068619
CG45764	-1.62098	8.47617e-09	2.19685e-06
CG18788	-1.61655	0.000478629	0.00804122
CG11626	-1.60878	0.00159529	0.0172612
Sdic4	-1.60637	0.000608095	0.00926231
Hsp70Bbb	-1.60539	0.0020361	0.0203863
CG32783	-1.59485	1.62738e-05	0.000762562
CG17770	-1.59471	8.07069e-06	0.000450212
unc	-1.58667	0.00154476	0.0168407
CG2111	-1.58014	0.000366514	0.00685472
CR45895	-1.55501	0.00015124	0.0037916
CG5062	-1.54512	1.30158e-06	0.000104826
HisCl1	-1.5301	0.00187932	0.0192964
CG18130	-1.52516	1.70169e-05	0.000791625
CR45798	-1.52311	0.000446947	0.00776193
CG6184	-1.5057	3.33881e-06	0.000215278
Ror	-1.50567	0.00267521	0.0243366
CR43787	-1.48421	0.000131732	0.00340864
CG7579	-1.46992	0.00269757	0.0244578
CG30357	-1.46776	0.000311744	0.00616125
CG32755	-1.46632	0.000134829	0.00346096
CR44920	-1.46418	0.00691426	0.0443932
CG44434	-1.46148	0.00649352	0.0427809
Hsp67Bc	-1.45839	0.00222645	0.021702
SdhBL	-1.45703	1.11169e-05	0.00057301
CG10700	-1.45659	0.00355219	0.0290073
IFT52	-1.44914	0.00658413	0.0430675
pyx	-1.44692	0.000422114	0.00750257
CG7024	-1.4416	5.14073e-06	0.000303869
jhamt	-1.42515	0.000674652	0.010062
CG5043	-1.41193	2.42377e-05	0.00104808
MED9	-1.40914	0.00184687	0.0190778
gudu	-1.40257	5.89517e-05	0.00198862
CR45260	-1.40249	0.000171045	0.00410445
CG7829	-1.40223	6.47489e-05	0.00211756
CR31429	-1.3993	0.00224621	0.0218121
Mur82C	-1.39821	0.00187179	0.0192497
CG4744	-1.39683	0.000156274	0.00389506
CG1494	-1.39229	0.000761584	0.010832
CG14314	-1.39148	0.00090445	0.0121151
ACXD	-1.38775	6.84867e-05	0.00217004
ey	-1.38638	0.00344045	0.0283516
Mst77Y-7	-1.37906	0.00100146	0.0128659
CG31874	-1.37747	1.53188e-07	1.99393e-05
CG14355	-1.37498	0.000167717	0.00405162
CG31029	-1.37161	0.00101844	0.0130066
CG15145	-1.37043	4.09592e-06	0.000252536
CR45506	-1.37025	0.00558281	0.0386567
CG15459	-1.36637	0.000122675	0.00324176
dpr16	-1.36272	0.00113469	0.01382
CG32454	-1.35861	0.000217159	0.00480442
CG15572	-1.35682	3.98745e-05	0.00153898
Ppr-Y	-1.35641	0.00794286	0.0484849
CG1561	-1.35543	6.43616e-06	0.000369719
CG12289	-1.34938	0.000113795	0.00308059
CG32298	-1.34589	0.000443214	0.00772836
CG17387	-1.34251	0.000633823	0.0095414
ms(2)34Fe	-1.33969	0.00012298	0.00324176
fzr2	-1.33916	0.000374072	0.00694382
CG6761	-1.33306	1.72943e-05	0.000801634
CG32436	-1.33128	1.77513e-05	0.000819869
CG34433	-1.3297	6.73095e-05	0.00214161
CG6785	-1.32874	0.0011732	0.0140945
CG12446	-1.32577	0.000131153	0.00340734
CG10362	-1.32298	0.00283809	0.0250148
CG13872	-1.3211	0.000201569	0.00455879
CG34057	-1.31747	0.000921888	0.012264
CG13871	-1.31685	0.000692627	0.0102119
Dhc36C	-1.31576	0.000113743	0.00308059
CG5281	-1.31524	0.000178129	0.00421347
stum	-1.31314	0.00721941	0.0458047
CG7886	-1.31209	0.000129207	0.0033772
CG9121	-1.3061	0.000407011	0.00732506
CG7813	-1.30363	0.000305874	0.00609736
CG3121	-1.30225	0.000176062	0.00417814
ACXB	-1.30224	0.0013689	0.0155474
CR44266	-1.30189	0.00487191	0.0356244
Sidpn	-1.29703	0.000149932	0.00377348
CG33140	-1.29658	0.000316316	0.00622298
CG15625	-1.29652	0.002067	0.0206156
CG32681	-1.29516	0.000408233	0.00732659
CG17440	-1.29456	0.000995562	0.0128526
CG46277	-1.29383	0.00481165	0.0353293
CG3483	-1.29005	0.000997001	0.0128526
Cyp12d1-d	-1.28924	0.00500273	0.0363799
CG14651	-1.28908	0.000688756	0.0101665
CG43397	-1.28848	8.71236e-07	7.58564e-05
CG17005	-1.28761	3.77329e-05	0.00149608
CG11438	-1.28695	0.000155209	0.00387601
CR45271	-1.28619	0.000211518	0.00471562
CG31805	-1.28496	8.29062e-05	0.00248467
CG2137	-1.28159	0.000201654	0.00455879
CG31752	-1.28068	0.000738766	0.0106485
Tpc2	-1.27478	0.000531925	0.00855729
S-Lap1	-1.27239	7.91977e-05	0.00241834
CG17083	-1.27096	0.000162978	0.00398507
CG3942	-1.27038	2.7672e-06	0.00019171
unc-5	-1.27003	4.2224e-05	0.00160029
CR43299	-1.2673	0.000258377	0.00537875
CG9970	-1.26626	3.34737e-05	0.00135638
CG4329	-1.26369	0.000275663	0.00562948
ste24c	-1.26248	9.65827e-05	0.0027657
CR43824	-1.25873	0.0020207	0.0202479
CG10104	-1.25725	0.00064698	0.00969417
CG10869	-1.2572	0.000342543	0.00651995
CG2964	-1.25613	0.000318605	0.00625846
CG10137	-1.254	0.00156197	0.0169853
CG44314	-1.25377	0.000531924	0.00855729
CG8565	-1.25328	9.12402e-05	0.00266045
PH4alphaNE2	-1.25319	0.00263494	0.0241493
CG17122	-1.24768	0.00147209	0.0162882
CG11227	-1.24764	0.00083227	0.0114948
gsb-n	-1.24385	0.00594822	0.0402567
CG13991	-1.24319	0.000571779	0.0089686
CG11634	-1.23768	0.00023007	0.00496597
CG6059	-1.23703	0.000581105	0.00905455
CG9519	-1.23438	0.000499693	0.00823407
CG42395	-1.23055	0.000861982	0.0117664
Efhc1.2	-1.22712	0.00201636	0.0202467
CG10801	-1.22593	0.000600817	0.00918403
CG13436	-1.22565	0.000146811	0.00370215
Menl-1	-1.22468	0.00490339	0.0357952
CG14164	-1.22254	0.00235916	0.0225521
wa-cup	-1.22224	4.50871e-05	0.00167387
hmw	-1.22151	0.000219101	0.00481797
S-Lap8	-1.22049	0.00038205	0.00703299
CG10931	-1.22011	0.00211177	0.0209043
CG31538	-1.21899	0.000570247	0.00896122
CG32232	-1.21891	0.00263155	0.0241353
CG7140	-1.21859	0.000475252	0.00802258
S-Lap7	-1.21856	0.000242962	0.00514936
Hsp68	-1.2185	6.90691e-05	0.0021761
prd	-1.2146	0.000851359	0.0116833
CG1387	-1.21449	0.000740401	0.0106601
CR45130	-1.21314	0.00264495	0.0242066
CG33791	-1.21068	0.00105597	0.0132741
CG18266	-1.21057	0.000480771	0.00806669
CG2104	-1.21022	0.00221334	0.021594
PICK1	-1.2096	0.000586016	0.00908025
CG14212	-1.20636	0.000547306	0.00875011
CG10841	-1.20543	0.000434465	0.00761703
primo-2	-1.20421	0.00012383	0.00324985
CG9170	-1.20291	0.000973919	0.0127103
Trxr-2	-1.20153	0.000576384	0.00901369
CG15892	-1.20094	0.00111742	0.0136484
CG8958	-1.19976	4.06466e-05	0.00155422
CG13949	-1.19451	0.00463535	0.0344868
CG4706	-1.1923	0.000595962	0.00914199
Vha68-3	-1.19194	0.000215698	0.00478397
CG13326	-1.18966	0.00146267	0.0162342
CR45162	-1.18625	0.00616233	0.0413152
Hsp60C	-1.18565	0.000818869	0.0114059
CG1314	-1.18533	0.00182628	0.0189327
Sprn	-1.18334	0.0007061	0.0103513
CG17010	-1.18291	3.91209e-05	0.00151871
CG8564	-1.17941	0.000668413	0.00999208
r-cup	-1.17892	0.00458248	0.034212
CG1801	-1.17801	0.00118037	0.0141491
CG32650	-1.17687	0.00497003	0.0361829
Nep4	-1.17674	5.81595e-05	0.00197222
CG13008	-1.17623	0.00175761	0.0185189
CG18675	-1.17556	0.00115163	0.0139473
CG5250	-1.17523	0.000927818	0.0123003
schuy	-1.17377	0.000496115	0.00821543
tio	-1.17216	0.00400226	0.0312687
CG11262	-1.17118	0.000757414	0.0108085
CG30275	-1.17083	0.00174899	0.0184582
CG17199	-1.17078	0.000402114	0.00727337
CG11629	-1.17057	0.00334226	0.0278759
CG31244	-1.17035	6.72447e-05	0.00214161
Crtp	-1.17023	0.00109615	0.0135039
gskt	-1.17022	0.000333298	0.0063817
CG31819	-1.16999	0.000462212	0.0079203
CG1428	-1.16809	0.0013237	0.0152705
CG33233	-1.16728	9.81396e-05	0.00278552
CG6790	-1.16539	0.000273405	0.00560112
CG14106	-1.16519	0.000954635	0.0125269
CG4681	-1.16493	0.00132903	0.0153184
S-Lap2	-1.16473	0.000976047	0.0127103
CG13855	-1.16396	0.00138042	0.0155763
CG15333	-1.16363	8.4417e-05	0.00251917
CG4198	-1.16345	0.000485272	0.00813162
CG31445	-1.163	1.67871e-05	0.000783764
CG1571	-1.16159	0.000108157	0.00300649
CG31872	-1.16146	0.000812536	0.0113438
Hsc70-2	-1.16026	0.000494541	0.00821543
ms(3)76Cc	-1.15943	0.000320248	0.00627338
CG32087	-1.15896	0.0007155	0.0104534
CG43339	-1.1582	0.000580657	0.00905455
CNT1	-1.15758	0.000426536	0.00754611
CG13611	-1.15755	0.00564757	0.0389169
p-cup	-1.1565	0.00272813	0.0245629
CG34450	-1.15618	0.00115385	0.013948
CG11018	-1.15302	0.000133718	0.00345308
CG6262	-1.15199	0.00123854	0.0146555
CG31533	-1.15183	0.000963307	0.012615
Sdic1	-1.14916	0.000397278	0.00723697
CG14077	-1.14902	0.00210329	0.0208967
CG42564	-1.14817	0.00330941	0.0277267
CG14011	-1.14797	0.000996553	0.0128526
CG32820	-1.14768	0.00111586	0.0136484
CG32819	-1.14768	0.00111586	0.0136484
CG12831	-1.14622	0.000718013	0.0104678
CG42556	-1.14599	5.57621e-05	0.00192126
CG12693	-1.14597	0.000491625	0.00820607
CG14540	-1.14596	0.000223203	0.00486667
CG32548	-1.14555	0.000868567	0.0118277
vis	-1.14464	0.000167189	0.00405162
Tret1-2	-1.1435	0.000307663	0.00609929
CG3610	-1.14328	0.00418773	0.0323132
CG8398	-1.14237	9.1677e-06	0.00049313
CG9235	-1.1419	0.00302063	0.0261761
CG8136	-1.14115	0.00137667	0.0155708
CG13759	-1.14094	0.00729699	0.0459891
CG9314	-1.13976	0.000251976	0.00527105
CG8526	-1.1394	0.00165295	0.0177795
alpha-Est6	-1.13753	0.000872892	0.0118651
CG10845	-1.13731	0.000733839	0.0106198
CG14740	-1.13597	0.000809748	0.0113308
CG42266	-1.13504	0.000184813	0.0043065
klhl10	-1.13494	0.00013156	0.00340864
topi	-1.13458	0.00269744	0.0244578
CG5111	-1.13329	2.0297e-05	0.0009145
CG3345	-1.13294	0.00213629	0.0210622
Ucp4C	-1.13245	0.00112053	0.0136734
CG2616	-1.13235	0.00480313	0.0352868
CG11322	-1.13213	0.00247762	0.0232025
CG4669	-1.1317	0.000193224	0.0044383
Root	-1.13106	0.000467585	0.00799107
Cyp6a2	-1.12977	0.00181645	0.0188917
CG3085	-1.12971	0.00178612	0.0186969
kat-60L1	-1.12897	0.00352872	0.0288705
CG15450	-1.12848	0.00440492	0.0334286
Efhc1.1	-1.12814	0.00127604	0.0149178
CG4891	-1.12758	0.00110707	0.0135899
CG10752	-1.12549	0.00222868	0.0217073
CG12857	-1.12538	0.00196138	0.0198542
Hsp22	-1.12306	0.000477506	0.00803283
CG6690	-1.12247	0.000306619	0.00609736
CG32572	-1.12151	0.0010995	0.0135321
PPO2	-1.12098	0.00451036	0.0338895
CG4836	-1.11782	0.000502601	0.00825034
CG18605	-1.11709	0.000997406	0.0128526
CG4810	-1.11672	0.000540793	0.00865672
loopin-1	-1.11573	0.000926934	0.0123003
CG11700	-1.11562	0.000826512	0.0114768
CR45046	-1.11544	0.00364654	0.0295159
CG10510	-1.11316	0.000563857	0.00889494
CG44433	-1.11201	0.000572804	0.0089686
CG3492	-1.1106	0.00128629	0.014955
rib	-1.11013	0.00274705	0.0246136
CG7131	-1.11003	0.000557078	0.00884052
P5CDh2	-1.10949	0.000736263	0.0106362
Ptr	-1.1094	5.75977e-05	0.00196815
CG5348	-1.10877	0.00273749	0.0246136
CG7387	-1.1075	0.00277341	0.0246915
CG14305	-1.10446	0.000472917	0.00801521
CG32686	-1.10373	0.000565214	0.00890384
S-Lap3	-1.1028	0.000662574	0.00991629
TTLL3B	-1.10265	0.00010959	0.00300649
CG8197	-1.10256	0.00564562	0.0389169
Culd	-1.10175	0.00640118	0.042409
CG17098	-1.1015	0.00177154	0.0185918
CG12147	-1.10073	0.0064853	0.0427741
tbrd-1	-1.10066	0.00019706	0.00450232
CG15128	-1.09953	0.00119646	0.0142887
CG18749	-1.09915	0.000671326	0.010024
CG15549	-1.09811	0.002	0.0201771
Zw	-1.09621	5.34676e-05	0.00187224
Hsp60D	-1.09619	6.67825e-05	0.00214161
SdhAL	-1.09605	0.00103007	0.0130902
alphaTub85E	-1.09483	0.00172934	0.0183605
CG14736	-1.09324	0.00108501	0.0134695
ND-51L1	-1.09252	0.000231805	0.00499505
CG5987	-1.09184	0.00625415	0.0417354
Erk7	-1.09177	0.00120817	0.0143753
CG33286	-1.09114	0.000517049	0.00840189
CG6652	-1.09072	0.00304218	0.0262394
ssp5	-1.0906	0.00162631	0.0175222
CG8006	-1.09035	0.00270642	0.0245081
Klp59D	-1.0902	0.00314099	0.0267868
CG6441	-1.09009	0.000184141	0.00429862
CG8236	-1.08895	0.00362656	0.0294084
CG31055	-1.08886	0.000684233	0.0101197
CG9313	-1.08651	0.00225338	0.021846
CG3964	-1.08605	0.00268166	0.0243695
CG13442	-1.08528	0.00261419	0.0240274
fzo	-1.08503	0.0012569	0.0147508
Cpr56F	-1.08405	0.00311579	0.0266483
CG12184	-1.08338	0.00145665	0.0161813
CG43996	-1.08272	0.00572843	0.0392641
atk	-1.08165	0.00175419	0.0184979
Acp36DE	-1.0803	0.00252677	0.0235328
CG1924	-1.07859	0.00750625	0.0467286
laf	-1.07719	0.0075549	0.0469201
CG6752	-1.07718	0.000320339	0.00627338
CG11929	-1.07451	0.00237105	0.0226321
CG7755	-1.07432	0.00404798	0.0315462
CG13457	-1.0742	0.00392193	0.0308159
CG8851	-1.07313	0.00296924	0.025835
yuri	-1.07303	0.000356337	0.00670329
CG10014	-1.07237	0.00685187	0.0441334
CG9316	-1.07156	0.00110736	0.0135899
CG1340	-1.07051	0.00275835	0.0246734
CG6140	-1.07018	0.00124102	0.0146646
CG11125	-1.06991	0.000471952	0.00801376
CG4955	-1.06877	0.00125612	0.0147508
Ekar	-1.06859	0.00428543	0.0327533
CG2898	-1.0683	0.000468823	0.00799107
CG13359	-1.06813	0.00488349	0.0356739
CG3517	-1.06707	0.00310128	0.0265882
CG18808	-1.06692	0.00136847	0.0155474
Hsp60B	-1.06665	0.00301366	0.0261506
CG30156	-1.06554	0.00485406	0.0355395
CG13771	-1.06504	0.0074526	0.0466412
CG31327	-1.06162	0.00256274	0.0237163
CG14354	-1.06161	0.00783352	0.048068
Vha36-2	-1.06008	0.00329548	0.0276746
CG10996	-1.05803	0.00149029	0.0163899
ND-49L	-1.05745	0.00507547	0.0364061
CG12035	-1.05675	0.00349548	0.0287262
S-Lap5	-1.05642	0.00208578	0.0207708
CG9222	-1.05566	0.00252751	0.0235328
CG32846	-1.05496	0.00633625	0.0421222
CG15635	-1.05358	0.00523809	0.0371481
TBC1D5	-1.05322	0.000397227	0.00723697
CG15337	-1.05252	0.00152863	0.0167401
CG14880	-1.05198	0.00791684	0.0483719
CG30103	-1.05168	0.00342198	0.0282846
Tim17a2	-1.05092	0.00460396	0.0343127
CG6569	-1.05077	0.00167653	0.0179434
CG15498	-1.0494	0.00274474	0.0246136
CG31391	-1.04905	0.0030311	0.0261901
trp	-1.04872	0.00518839	0.0369583
CG31798	-1.04715	0.00127963	0.0149225
CG31161	-1.04676	0.00210792	0.0209043
CG12179	-1.04612	0.000110893	0.00302107
CG32445	-1.04417	0.00521485	0.0370444
Ant2	-1.0439	0.00280369	0.0248305
CG8329	-1.04386	0.00105307	0.0132741
CG32462	-1.04358	0.00260908	0.0240274
Cep89	-1.04161	0.00384944	0.030582
CG1638	-1.04105	0.00173128	0.0183605
CG14070	-1.04068	0.00447608	0.03375
CG8001	-1.04016	0.000135955	0.00348292
CG30431	-1.03974	0.000756741	0.0108085
CG8584	-1.03969	0.00429512	0.0328064
Vps13B	-1.03958	0.000552273	0.00878592
Rpt4R	-1.03876	0.00566393	0.0389879
CG12309	-1.03822	0.000759719	0.0108294
CG9014	-1.03788	0.00108096	0.0134323
CG7716	-1.03775	6.99199e-05	0.00219218
CG18673	-1.03683	0.00750645	0.0467286
CG11635	-1.036	0.0018072	0.0188411
CG13581	-1.03587	0.00266002	0.0242766
CG42675	-1.03477	0.00620734	0.041514
CG13870	-1.03264	0.00477123	0.0352073
CR45982	-1.03139	0.00504897	0.0364061
Ppi1	-1.03062	0.00277357	0.0246915
Pk34A	-1.0304	0.00339251	0.0280911
CG5539	-1.02895	0.00605816	0.0407652
CG32833	-1.02689	0.00170251	0.018161
CG9702	-1.02589	0.00100244	0.0128659
CG5265	-1.02554	0.00158593	0.0171879
Eglp1	-1.02479	0.00166622	0.0178479
CG2750	-1.02447	0.00124273	0.0146646
CG17097	-1.02429	0.00521065	0.037035
CG33125	-1.0225	0.00210888	0.0209043
CG11099	-1.02241	0.00302938	0.0261901
CG3306	-1.02236	0.00277146	0.0246915
CG30438	-1.02222	0.00276934	0.0246915
Cyp49a1	-1.02209	0.00452153	0.0339141
TrpRS-m	-1.02185	4.91373e-05	0.00176291
CG32201	-1.02072	0.00137928	0.0155763
betaTub85D	-1.02062	0.0017739	0.0185992
CG46025	-1.01949	0.00281607	0.024923
CG5662	-1.01883	0.00138986	0.0156554
CG14718	-1.01747	0.00277458	0.0246915
CG30391	-1.01621	0.00105474	0.0132741
Klp59C	-1.01537	0.00324061	0.0273467
CG5213	-1.01531	0.00339299	0.0280911
Tektin-A	-1.01496	0.00615459	0.0412847
Indy-2	-1.01458	0.000221417	0.0048359
CG11951	-1.01445	0.00572226	0.0392636
CG7616	-1.01372	0.00164607	0.0177203
CG43343	-1.0125	0.00336876	0.0280245
Dhc98D	-1.01205	0.00528747	0.0373748
CG32199	-1.01198	0.00654033	0.0429384
CG6255	-1.01155	0.00356919	0.0290909
CG15864	-1.01037	0.00680976	0.0439632
CG7094	-1.01015	0.00142761	0.0159601
CG32392	-1.00908	0.00378167	0.0302419
CG5050	-1.00882	0.00114887	0.0139439
Ubi-p63E	-1.0084	4.50031e-06	0.000270986
CG30416	-1.00814	0.00148942	0.0163899
CG16972	-1.00791	0.00349354	0.0287262
Nna1	-1.00761	0.000749917	0.0107611
CG12020	-1.00684	0.00116454	0.0140377
CG4546	-1.00658	0.00261708	0.0240368
CG30161	-1.00469	0.00238645	0.0227003
CG6083	-1.00459	0.00124271	0.0146646
CG13700	-1.00448	0.00355633	0.0290182
CG5089	-1.00378	0.002387	0.0227003
CG30284	-1.00325	0.00611465	0.0410749
ACXA	-1.00295	0.00106462	0.0133035
CG3215	-1.00178	0.000527876	0.00852482
CG2854	-1.0017	0.00744771	0.0466332
CG7366	-1.00123	0.0050616	0.0364061
SmydA-4	-1.00084	0.00309334	0.0265385
CG10589	-1.0007	0.0006848	0.0101197
CG15824	-1.00032	0.00808804	0.0490076
CG5458	-1.00015	0.00738729	0.0463676
CG41128	1.00051	3.98899e-05	0.00153898
CG6357	1.00126	9.0956e-05	0.00266045
GATAd	1.00148	0.00376312	0.0301692
SmD1	1.00163	0.00137752	0.0155708
Atac3	1.00348	0.00176609	0.0185918
CG46319	1.00554	0.00173545	0.0183605
MYPT-75D	1.006	0.00526194	0.0372148
PRAS40	1.00721	0.00095403	0.0125269
CG10417	1.00909	0.00450443	0.0338647
PRL-1	1.00965	0.000170072	0.00408871
futsch	1.01176	0.000582857	0.00907088
Seipin	1.01217	0.00809805	0.0490076
betaTub56D	1.01285	0.00771444	0.0475865
Cyp1	1.01286	8.44563e-05	0.00251917
CG4911	1.01383	0.00390456	0.0307346
CG8952	1.01402	0.0020118	0.0202215
CG3542	1.01448	0.00188718	0.0193308
ena	1.0145	0.00669257	0.0435778
alpha-PheRS	1.01525	0.000782219	0.0110611
stai	1.01545	0.00135327	0.0155144
CG9253	1.01612	0.00230091	0.0221558
SmD2	1.01628	0.00662621	0.0432358
CG32647	1.01699	0.00142676	0.0159601
Dek	1.01708	0.000142384	0.00361173
CG9328	1.01783	0.000354261	0.00669355
CG14440	1.01819	0.000166859	0.00405162
foxo	1.0191	0.000180131	0.00423683
rno	1.02001	0.000977491	0.0127103
Blimp-1	1.02049	0.000463348	0.00792922
sqd	1.02051	8.57293e-05	0.00253714
CG15237	1.02085	0.00429747	0.0328064
Ssb-c31a	1.02232	0.00320844	0.0272179
CG4587	1.02267	0.00532193	0.0375015
CG1910	1.02272	0.00729836	0.0459891
Art3	1.02289	0.0057284	0.0392641
hth	1.02368	0.00569997	0.0391732
koko	1.02422	0.00408737	0.0317288
bip2	1.02451	0.00026411	0.005478
SkpA	1.02458	0.00303241	0.0261901
Pdcd4	1.02517	1.56481e-05	0.000741712
CG14135	1.0257	0.00763901	0.047257
CG33217	1.02757	0.00135269	0.0155144
DMAP1	1.02838	0.00698017	0.0446606
Tsp86D	1.02992	0.0050242	0.0363975
CG11103	1.03032	0.00663081	0.0432412
CG14478	1.03112	5.4837e-05	0.00190466
Pak3	1.03115	0.000264382	0.005478
alpha-Cat	1.03204	8.25168e-05	0.00248437
Flo2	1.03423	0.000330849	0.00636317
rgn	1.03582	0.000100991	0.00284017
Snx16	1.03588	0.00136324	0.0155474
Mrtf	1.03589	0.00809879	0.0490076
wdb	1.03661	0.0011536	0.013948
CG15916	1.03669	0.00507697	0.0364061
sog	1.03811	0.000727518	0.010593
mRpS23	1.03867	0.0026434	0.0242066
Rox8	1.03897	6.15537e-05	0.00204428
unc-119	1.03937	0.000126684	0.00331798
CR44986	1.03961	0.00178324	0.018682
CG17715	1.03981	0.000800015	0.0112298
SppL	1.03995	0.00141524	0.0158581
pHCl	1.04002	0.00122009	0.0144738
Nipped-B	1.04002	4.0907e-05	0.00155955
CG11912	1.04017	0.00240942	0.022846
Nipped-A	1.04034	0.00235706	0.0225487
CG4049	1.04154	0.00180327	0.0188153
Roc2	1.0416	0.00300269	0.0260908
Haspin	1.04327	0.00245152	0.0230677
e(y)3	1.0434	0.00120133	0.0143203
CG1463	1.04498	0.000175542	0.00417349
dco	1.04848	0.0015422	0.0168379
Tom40	1.04876	0.0010783	0.0134122
pigs	1.04908	0.000610466	0.00927941
CG8441	1.05095	0.00549667	0.0383436
CG43736	1.05125	0.0010275	0.0130902
Reph	1.05305	0.000428352	0.00754611
Edc3	1.05425	0.0018411	0.0190557
CG34159	1.05465	0.00109575	0.0135039
shg	1.05687	0.00013927	0.00354671
Gyf	1.05706	0.000200501	0.00455672
Rac2	1.05934	0.00029473	0.00591572
pasi2	1.0603	0.00364902	0.0295175
snf	1.06061	0.00379711	0.0302782
tsu	1.06183	0.000884401	0.0119209
amx	1.06198	0.00677844	0.04391
CG43780	1.06324	0.00680427	0.0439498
CG43781	1.06324	0.00680427	0.0439498
CG9257	1.06333	0.00424851	0.0325483
chrb	1.0654	0.00037137	0.00693393
CG12018	1.06746	0.00723187	0.0458386
CG42322	1.0693	0.000314307	0.00620239
tko	1.07058	0.00279387	0.0247775
vtd	1.07134	0.00400626	0.0312687
CG15068	1.07161	0.00600859	0.0406226
Xpc	1.07187	0.000760649	0.0108306
Unr	1.072	0.000190081	0.00438172
Bacc	1.07325	3.3578e-05	0.00135638
Ncoa6	1.07463	0.00127808	0.0149178
Sxl	1.0751	0.000859213	0.0117535
CG3326	1.0771	0.00514657	0.0367417
CG44422	1.07786	0.00465673	0.0346137
CG5808	1.07826	0.00381834	0.0304098
CG14711	1.07843	0.00574174	0.0392818
CG17209	1.07887	0.00280254	0.0248305
Jon65Aii	1.08283	0.00826889	0.0498843
RpL41	1.08383	1.36472e-06	0.000108554
bys	1.08384	0.00471226	0.0348577
Taf11	1.08882	0.000683266	0.0101197
tsr	1.08905	0.00296793	0.025835
cic	1.08927	0.000108538	0.00300649
CG3812	1.09002	0.000733794	0.0106198
a6	1.09023	0.00694064	0.0444961
RpL38	1.09111	7.77126e-05	0.00238999
larp	1.0912	0.000960777	0.0125947
CG15422	1.09222	0.00656544	0.0429911
CG9596	1.09415	0.00801457	0.0488532
CG15881	1.09486	0.00389004	0.0306588
CG42750	1.09501	0.00185185	0.0191056
CG14073	1.09523	0.00177175	0.0185918
crq	1.09617	0.000594407	0.00912936
CG8027	1.09729	0.00610491	0.041037
gro	1.09762	0.00347259	0.0285929
CG11593	1.09769	0.00016778	0.00405162
stau	1.09914	7.4239e-05	0.00229507
CG4849	1.09943	0.00195702	0.0198256
alphaTry	1.10116	0.00256391	0.0237163
CG4004	1.10511	0.00300661	0.0261073
vvl	1.10551	0.00109521	0.0135039
Rap1	1.10612	2.39942e-05	0.00104456
CG9548	1.10704	0.00120798	0.0143753
e(r)	1.10776	0.00200708	0.0202056
Pp2B-14D	1.10826	0.000109068	0.00300649
CG13392	1.10895	0.00206462	0.0206078
CG4038	1.10919	0.00106469	0.0133035
Hsromega	1.10939	5.05589e-05	0.00178494
CG32091	1.10983	0.00237008	0.0226321
cal1	1.10984	0.00463488	0.0344868
CrebB	1.11044	0.000562066	0.00888685
CG33941	1.11078	0.0063239	0.0420918
Cyp6a22	1.1114	0.00294822	0.0257042
CG32856	1.11597	0.00662487	0.0432358
Arp3	1.11624	0.000197638	0.00450277
l(3)L1231	1.11827	0.000989853	0.0128322
CHES-1-like	1.11832	0.000278824	0.00565785
CG12267	1.11897	0.00484584	0.0354994
CG9940	1.11934	0.00115756	0.0139797
beta-PheRS	1.11954	0.00794837	0.0484956
CG6983	1.11969	0.000753546	0.0108011
psq	1.12012	0.00111362	0.0136484
CG8258	1.12221	0.00350269	0.0287489
CG15107	1.12356	0.00766154	0.0473706
grh	1.12498	0.00140777	0.0158019
HDAC4	1.12502	0.00501017	0.0363975
CG5149	1.12602	0.00807406	0.0490072
Rpb11	1.1269	0.000951135	0.0125065
bin3	1.12965	0.000269065	0.00553861
Bub3	1.12971	0.00311648	0.0266483
CG12519	1.13045	0.00244837	0.0230635
CG7536	1.13052	6.96241e-05	0.00218823
CtBP	1.13195	0.000238091	0.00508747
CG5767	1.13237	0.00536004	0.0375824
Ge-1	1.13314	0.00213294	0.0210463
Jafrac1	1.13368	0.00376705	0.0301692
Rrp46	1.13372	0.00193658	0.0197426
Map205	1.13499	7.90771e-06	0.000443038
Naa60	1.13643	0.0011957	0.0142887
hang	1.13799	3.16238e-05	0.00129778
SNRPG	1.13916	0.000644976	0.00967539
l(1)G0289	1.13989	3.09135e-05	0.00127269
CG11076	1.14071	0.000236647	0.00506551
Dp	1.14126	0.000793645	0.011177
CR43685	1.14271	0.00105101	0.0132741
CR43144	1.14376	0.00425345	0.0325668
Paf-AHalpha	1.14399	0.00194158	0.0197624
CG14210	1.1449	0.00153609	0.0167957
GILT3	1.14525	0.00661363	0.0432167
brat	1.14556	0.000825586	0.0114763
CG11760	1.14582	0.0045688	0.0341296
Aps	1.14636	3.57857e-06	0.000228284
wge	1.14643	5.21624e-05	0.00183651
ttk	1.14831	1.11988e-06	9.19161e-05
Rs1	1.14858	0.00322428	0.0272686
Gug	1.14894	0.000632944	0.0095414
sosie	1.14972	0.00134751	0.0154759
Rgl	1.15048	0.00105231	0.0132741
Tlk	1.15071	0.000287861	0.00580498
RpII215	1.151	0.00513308	0.0366657
Vang	1.15143	0.00106543	0.0133035
Rrp40	1.15193	0.00506854	0.0364061
wts	1.15643	5.54762e-05	0.00192126
slpr	1.15743	0.000883219	0.0119175
lolal	1.15937	0.000205867	0.00463777
dally	1.15954	2.0521e-06	0.000151105
Rpb7	1.16173	0.00337478	0.0280305
Aef1	1.16209	0.00122094	0.0144738
PPP4R2r	1.16375	0.000831667	0.0114948
CG1667	1.16489	0.0071347	0.0454463
CG15561	1.16658	0.0039773	0.031137
not	1.16855	0.000453928	0.00784091
CG4901	1.16975	0.00302614	0.0261901
CG33116	1.17019	0.00626777	0.0418046
CG8507	1.17095	0.00322712	0.0272686
LPCAT	1.17152	0.00220378	0.0215298
CG32772	1.1724	0.000157664	0.00390705
Drice	1.17315	0.00746947	0.0466847
SMC1	1.17317	0.000188069	0.00436658
CG8778	1.17373	0.00112328	0.013694
CG7787	1.1739	0.00102798	0.0130902
Ns1	1.17395	0.00193237	0.0197154
CG2972	1.17403	0.00728917	0.0459891
Cdc42	1.1747	9.30194e-07	8.03768e-05
dlp	1.17558	0.00553534	0.0384519
CG33229	1.17792	0.000881914	0.0119175
msk	1.1787	0.0027456	0.0246136
CG17454	1.17966	6.02622e-05	0.00201698
CG7737	1.18015	0.00592625	0.0401653
cold	1.18184	0.00692821	0.0444385
eIF4G	1.18201	4.12175e-06	0.000252918
Fur2	1.18223	0.00242696	0.0229112
Uhg2	1.1859	0.00374336	0.0300916
ND-AGGG	1.18668	6.98101e-06	0.000392827
CG2608	1.18748	0.00621019	0.041514
sls	1.19092	0.00386428	0.030625
rho	1.19159	0.000494385	0.00821543
HP1b	1.19197	0.00250141	0.0233574
CG8861	1.19229	0.00525916	0.0372148
CG33346	1.19451	0.00503556	0.0364061
wde	1.19484	0.000366113	0.00685472
CG14442	1.19598	0.000277538	0.00565785
spz	1.19632	0.00168544	0.0180088
REPTOR	1.19676	1.59435e-05	0.000749811
Trs20	1.1977	0.000426487	0.00754611
Tis11	1.19936	0.000320835	0.00627357
Nf-YC	1.2027	0.00331177	0.0277267
CG13599	1.20312	0.00131551	0.0152169
CG11555	1.20449	0.00248791	0.0232482
Prosap	1.20793	0.00802246	0.0488782
CG1227	1.20851	0.0023773	0.0226582
Cyp6v1	1.20866	0.000145749	0.0036826
Nost	1.20935	7.11535e-05	0.00222545
POSH	1.20947	0.00716143	0.045549
CkIIalpha	1.21041	0.000167901	0.00405162
CG1896	1.21062	0.00733093	0.0461487
p120ctn	1.21332	0.000245238	0.00518634
Arp8	1.2134	0.00189993	0.0194221
eag	1.21565	0.00148589	0.0163899
mRpL34	1.22063	0.000591013	0.00909891
CG45071	1.22106	0.00473885	0.0350142
Crtc	1.22129	0.000137587	0.00351776
Set1	1.22129	0.00100209	0.0128659
MED26	1.22192	1.41748e-05	0.000698796
CG40045	1.22225	0.00032794	0.00634104
zfh1	1.22291	0.000732224	0.0106198
Drak	1.22333	8.48221e-06	0.000466589
Ssdp	1.22347	0.000611279	0.00927941
ftz-f1	1.22858	0.000597234	0.00914199
corto	1.22902	1.30294e-05	0.000648253
ebd1	1.22998	0.00286409	0.0251675
Sptr	1.23019	0.00329431	0.0276746
Pi3K21B	1.23102	9.77238e-05	0.00277984
hid	1.2315	0.000315035	0.00620724
fend	1.23189	5.0539e-05	0.00178494
slif	1.23274	0.0055612	0.03859
CG3436	1.23301	0.000151996	0.00380316
CG1789	1.23407	0.00257632	0.0237925
Ssrp	1.23515	0.000520305	0.00844414
vig2	1.23529	0.00272964	0.0245629
Nnp-1	1.23631	0.00109322	0.0135039
Ada3	1.23639	0.00621475	0.041514
CG30349	1.23723	0.00103918	0.013167
Rrp47	1.23789	0.00456689	0.0341296
CG4936	1.238	0.00325938	0.0274692
Fim	1.23874	5.15168e-07	5.1863e-05
Sbp2	1.23899	0.0041313	0.0319724
Pcl	1.2397	0.000469818	0.00799746
pds5	1.24039	6.11558e-05	0.00204159
CG5608	1.24055	0.00063143	0.00953881
Cpsf73	1.24115	0.0013305	0.0153216
NSD	1.24165	0.00462769	0.0344696
dmGlut	1.24178	0.00688998	0.0442814
GAPsec	1.24314	0.000848162	0.0116643
l(2)34Fd	1.24783	0.00802832	0.0488866
CG6745	1.24932	0.00183013	0.0189575
CG7668	1.25245	1.51733e-05	0.000726744
CG13373	1.25293	0.0060555	0.0407652
Grip71	1.25461	0.00648615	0.0427741
mthl1	1.25495	0.00145603	0.0161813
CG6227	1.25525	0.000975373	0.0127103
Pp4-19C	1.25548	0.00201017	0.0202209
CG4558	1.25594	0.000381202	0.00702742
temp	1.25595	0.000323827	0.00629802
JhI-21	1.25823	0.00639209	0.0423706
CG8038	1.25874	0.000676474	0.0100775
La	1.2601	0.00109455	0.0135039
CG4768	1.26252	6.21187e-05	0.00205774
nxf2	1.26352	0.00703205	0.0449242
CG31915	1.26374	0.000374014	0.00694382
CG3402	1.26393	0.00231034	0.0221675
mahj	1.26394	0.000983282	0.0127728
CG5694	1.26587	0.00530939	0.0374681
jim	1.26596	0.00199185	0.020135
wds	1.2669	0.000238858	0.00508747
CG5525	1.26704	0.00532544	0.0375015
CG13398	1.26893	0.000811907	0.0113438
CG6048	1.26896	0.00728749	0.0459891
CG8675	1.26929	0.0044839	0.03378
CG9515	1.27204	0.00357409	0.0291123
RanGAP	1.27208	0.00138626	0.0156284
RpLP0-like	1.27378	0.00179952	0.0187915
CG11811	1.27437	0.00239655	0.0227407
CG7519	1.27492	0.00140527	0.0157875
Hel25E	1.27608	0.00099085	0.0128323
Dlic	1.27616	2.23575e-05	0.000993444
PCID2	1.27858	0.00217099	0.0213086
Atg17	1.27889	1.37381e-07	1.83495e-05
CG42782	1.28025	0.000113171	0.00307662
phol	1.2806	0.00016832	0.00405415
Nup50	1.281	4.47973e-05	0.00166838
CG11095	1.28374	0.00368016	0.0296762
CG7747	1.28402	0.00020091	0.00455796
Jon65Aiii	1.28464	0.000453165	0.00783824
CG6843	1.28489	0.000917441	0.0122383
Cctgamma	1.28548	0.00365588	0.0295358
mnb	1.28559	9.76924e-05	0.00277984
Caf1-105	1.28736	0.00563487	0.0388918
CG3655	1.28788	5.56165e-05	0.00192126
CG7728	1.28881	0.00217121	0.0213086
CG4069	1.29196	0.000682127	0.0101197
opm	1.29207	0.00305269	0.0262948
skd	1.29225	1.08898e-05	0.000563559
Rtc1	1.29354	0.00476176	0.0351633
CG14100	1.29369	0.00274848	0.0246136
SelD	1.29459	0.0017279	0.0183605
vg	1.29575	0.000456991	0.00788325
Listericin	1.29625	0.00019582	0.00448591
Klp68D	1.29668	0.00740205	0.0463924
RasGAP1	1.29704	6.57723e-05	0.00212416
CG10555	1.299	0.00135872	0.0155474
CG15877	1.30026	0.00246533	0.0231177
kuk	1.30236	0.00393837	0.0308885
CG4951	1.30268	0.00645508	0.0426565
mRpL14	1.3038	0.000428509	0.00754611
CG8677	1.30453	7.95859e-05	0.00242445
CG32212	1.30466	0.000325282	0.00631263
IntS9	1.30512	0.000548004	0.00875041
spoon	1.3058	2.46101e-08	5.03375e-06
CG13025	1.30795	0.00571001	0.0392213
Sod3	1.30829	0.00179209	0.018729
Ada2b	1.30871	0.00559796	0.03872
CG2091	1.30919	0.00560941	0.0387576
Nbr	1.30949	0.00333069	0.0278516
Usp39	1.31099	0.000189961	0.00438172
CG5880	1.31149	0.00421545	0.0324492
olf186-M	1.31179	5.88502e-05	0.00198862
Rpb4	1.31205	8.58444e-05	0.00253714
MAGE	1.31363	0.00200112	0.0201771
flr	1.32065	0.00253651	0.0235656
Cht8	1.32202	0.000458475	0.00788773
mago	1.32243	0.00118788	0.0142259
Antp	1.32272	0.00121996	0.0144738
CR45102	1.32277	1.82332e-05	0.000833169
CG7568	1.3239	0.0057331	0.0392752
ldbr	1.3248	0.00525762	0.0372148
SmE	1.32553	0.000713069	0.0104298
CG9609	1.32979	0.00506804	0.0364061
CG11267	1.33059	0.000476828	0.0080319
CG5506	1.3312	9.50823e-05	0.00273489
CG17168	1.33279	0.00384775	0.030582
Lsm10	1.33334	0.00171755	0.0182912
CG7785	1.33476	0.0064205	0.0424715
Mkp3	1.33568	0.000398217	0.00723697
Dph5	1.3358	0.000738577	0.0106485
CG6293	1.33608	0.00631466	0.042052
Inx2	1.33637	8.30265e-08	1.30473e-05
CG12877	1.33903	0.000497849	0.00821723
CG9422	1.33919	0.000748833	0.0107575
kuz	1.34015	0.000701777	0.0103232
LSm3	1.34288	0.00182217	0.018906
pim	1.34342	0.00559633	0.03872
CG11980	1.34501	0.00114144	0.013876
CG3420	1.3523	0.000248354	0.00521219
T-cp1	1.35276	0.0027288	0.0245629
CG2021	1.35321	0.00351761	0.0288162
CG11577	1.35348	0.000240471	0.00510525
retn	1.35462	0.000427447	0.00754611
geminin	1.35524	0.00379264	0.0302782
Rcc1	1.35736	0.0012744	0.0149155
Pc	1.35796	0.00422633	0.032475
Shark	1.36067	0.00483515	0.0354615
CG34354	1.36382	0.0010569	0.0132741
Rlb1	1.3676	0.00636414	0.0422288
CG4928	1.36766	7.48142e-05	0.00230635
pico	1.36847	0.000209387	0.00470063
Ipk2	1.36851	0.0018088	0.0188425
CG2662	1.36923	0.00447181	0.0337375
Rcd4	1.37154	0.00413364	0.0319724
RpI1	1.3738	0.00310482	0.0265882
CG1218	1.37486	0.00338645	0.0280809
mtSSB	1.37567	0.00296495	0.0258325
Btk29A	1.37677	2.66998e-05	0.00112436
CG11911	1.37683	0.000323596	0.00629802
Acox57D-d	1.38283	0.0022137	0.021594
Pgam5	1.38595	0.000175421	0.00417349
7SLRNA:CR32864	1.38697	6.54035e-05	0.00211756
7SLRNA:CR42652	1.38697	6.54035e-05	0.00211756
dos	1.38724	0.000387072	0.00709504
CG2126	1.38764	0.000277989	0.00565785
smid	1.39039	0.00174828	0.0184582
wapl	1.39149	0.00161913	0.0174628
CG7154	1.39365	0.00184521	0.0190778
CG15535	1.39365	0.000359253	0.00674831
CG7457	1.39589	0.00166332	0.0178316
pzg	1.39668	0.00304961	0.0262858
CG13185	1.3969	0.00271652	0.0245477
AsnS	1.39715	0.00229154	0.0221024
l(3)j2D3	1.39769	0.000879175	0.0119175
CG7006	1.39933	0.00277807	0.0247055
lin-52	1.40047	4.88878e-05	0.00175969
LBR	1.40096	0.00374887	0.0300984
Ice1	1.40525	0.00380201	0.0302985
CG4747	1.4071	0.000110119	0.00301272
CG17514	1.40797	1.43817e-08	3.25128e-06
E2f1	1.41068	0.000398997	0.00723697
sn	1.41219	5.79843e-05	0.00197147
Tsp66E	1.4143	0.000516205	0.00839876
Vti1a	1.41491	2.80922e-06	0.000192551
UbcE2H	1.41597	8.50911e-06	0.000466589
Arl5	1.41661	0.000503555	0.00825549
Nlp	1.4172	0.000531205	0.00855729
LSm7	1.41741	3.81145e-05	0.00150053
Dsp1	1.41998	1.82049e-06	0.000137186
dgt2	1.42017	0.00148126	0.0163701
CG12391	1.42022	0.00322618	0.0272686
CG12316	1.4227	0.000326346	0.00632375
Mapmodulin	1.42307	3.28784e-06	0.000215278
CG34163	1.42553	0.00446392	0.0336978
pcs	1.42618	0.000156634	0.00389649
mbl	1.42923	0.000365364	0.00685309
CG18764	1.43214	0.00759304	0.0470177
CG10943	1.43307	0.000195993	0.00448591
CG11563	1.43545	0.00195472	0.0198219
CG3335	1.43565	0.000563958	0.00889494
rec	1.43637	0.00237445	0.0226478
CG14618	1.43656	2.39302e-05	0.00104456
CG14005	1.43859	0.000211023	0.00471274
Nmt	1.4391	0.00193831	0.0197447
CG12541	1.43948	0.000234611	0.00504708
26-29-p	1.44102	0.00165471	0.0177837
CG34132	1.44151	0.00148853	0.0163899
CG11755	1.44178	0.00422984	0.0324826
mnd	1.44179	1.592e-08	3.47704e-06
Set	1.44266	0.00135966	0.0155474
thr	1.44392	0.000831635	0.0114948
vimar	1.44462	0.0027865	0.0247463
CG10395	1.44466	0.00230522	0.0221558
CG4854	1.44687	0.00738353	0.0463665
l(2)k10201	1.44769	0.00139313	0.0156785
CG8319	1.44769	0.000445854	0.00775341
CG13001	1.44947	0.00319548	0.0271437
cta	1.44964	4.9981e-05	0.00177916
l(2)k09022	1.45105	0.00302733	0.0261901
CG32732	1.45169	0.00265187	0.0242527
CG30343	1.45297	2.05841e-05	0.000924203
Phae2	1.45314	0.00684779	0.0441334
CG3808	1.4538	0.000251333	0.00526613
CG11399	1.45446	0.00157606	0.0171186
plum	1.45537	2.34398e-05	0.00103087
Gyc76C	1.45546	0.000220489	0.0048359
east	1.45656	0.000681025	0.0101197
Zwilch	1.4568	0.00757744	0.0469889
CG30381	1.45743	0.00182139	0.018906
CG5800	1.4578	0.00517581	0.0368891
CycB3	1.45865	0.00245875	0.0230926
EcR	1.46051	2.32747e-05	0.00102712
IM14	1.46263	0.00329945	0.0276801
CG4866	1.46425	0.00102822	0.0130902
CG18107	1.46507	0.000509073	0.00832477
CG4884	1.46545	0.00126929	0.0148827
CG7246	1.46639	0.00698761	0.0446861
Mat89Ba	1.47002	0.00136204	0.0155474
pie	1.47037	0.00255885	0.0237163
Top1	1.47046	4.59751e-05	0.00168658
CG46306	1.47235	0.00185616	0.0191348
Rbm13	1.47243	0.000495654	0.00821543
CG7818	1.47371	0.000933099	0.0123449
Rpb12	1.47375	8.52417e-09	2.19685e-06
crok	1.47564	0.000718106	0.0104678
Myc	1.47981	5.40249e-05	0.00188663
CG11180	1.48051	9.87038e-05	0.00279538
CG3638	1.48139	3.66863e-06	0.000232876
HDAC1	1.48259	0.00152655	0.0167401
CG3594	1.48433	0.000903529	0.0121151
Bap60	1.48435	0.000537788	0.00862826
cin	1.4851	0.00109188	0.0135039
Tollo	1.48549	4.88406e-05	0.00175969
ix	1.48641	0.000707956	0.0103667
emb	1.48655	1.86635e-05	0.000849816
spel1	1.4867	0.000777453	0.0110212
dmt	1.48768	0.000336121	0.0064262
wcy	1.48785	3.17599e-07	3.55877e-05
l(3)07882	1.48786	0.00699839	0.0447328
Cct5	1.4898	0.00211512	0.0209174
mod(mdg4)	1.49111	0.00137183	0.0155474
CG2260	1.49269	0.00248507	0.0232456
CG5589	1.49337	0.00274864	0.0246136
boi	1.49432	0.00107517	0.0133862
mei-9	1.49844	0.00411418	0.0318793
Dlip2	1.49942	0.00274468	0.0246136
CG1738	1.50454	0.00539671	0.0377861
mu2	1.50606	0.00490566	0.0357952
Kaz-m1	1.50751	0.000352892	0.00667748
RhoGAP54D	1.50924	0.000473716	0.00801521
Tcp-1zeta	1.50967	0.00155717	0.0169473
CG11583	1.50987	0.000428663	0.00754611
wech	1.51	1.54537e-06	0.000119243
Dronc	1.51036	0.00803873	0.048908
ADD1	1.51275	3.08534e-05	0.00127269
CR43496	1.51378	0.00804296	0.0489106
RfC3	1.51575	0.00111664	0.0136484
CG6066	1.51814	1.50371e-05	0.000726112
Tao	1.5189	0.000278973	0.00565785
CG7637	1.52048	0.000108853	0.00300649
CG12301	1.52233	0.00176982	0.0185918
CG5746	1.52239	0.000103111	0.00288846
CG45101	1.52631	0.00446235	0.0336978
SuUR	1.52631	0.00446235	0.0336978
CG12112	1.52729	0.00213053	0.0210463
CG32365	1.52869	0.00338257	0.0280668
CG1622	1.53013	0.000939202	0.0123875
Drep1	1.53014	0.00147224	0.0162882
Zw10	1.53301	0.000252445	0.00527229
Ripalpha	1.53323	0.000162044	0.00398027
pes	1.53378	0.00104781	0.0132595
CG7033	1.53455	0.000934222	0.0123471
fs(1)N	1.53514	0.00219065	0.0214734
CG5890	1.53645	0.000207671	0.00467024
Phae1	1.53708	0.000950608	0.0125065
Wdr24	1.53794	0.000410051	0.00733877
CG14104	1.53818	0.000377885	0.00698626
ArgRS	1.54152	0.00723145	0.0458386
GILT1	1.5428	0.000538346	0.00862826
CG12909	1.54296	0.00385456	0.0306037
Cas	1.54399	0.00392678	0.0308206
CG13766	1.54419	0.00152285	0.0167238
CG1943	1.54961	1.2372e-05	0.000625912
mdlc	1.55023	0.00267616	0.0243366
CG42397	1.55114	0.00266403	0.0242949
spd-2	1.55226	0.00173691	0.0183608
cib	1.55599	1.0266e-07	1.55632e-05
CG3773	1.55661	0.00068429	0.0101197
CG11851	1.55683	0.00491663	0.0358549
CG14882	1.55866	0.000522508	0.00846922
borr	1.5588	0.00201836	0.0202467
Trn	1.55946	6.75249e-08	1.08766e-05
CG14464	1.56041	1.52274e-05	0.000726744
CG11671	1.56085	0.0079709	0.0486101
CG42445	1.56226	1.51297e-05	0.000726744
CG4788	1.57429	0.00312345	0.0266902
Arpc2	1.57741	0.000143444	0.00363148
aop	1.57755	2.29089e-07	2.75892e-05
Aos1	1.57882	0.000907029	0.0121245
CG33332	1.58007	0.00435308	0.0331524
wap	1.58305	3.10468e-06	0.000206221
CG4332	1.58368	0.000190035	0.00438172
CG32075	1.58452	0.0026217	0.0240622
NHP2	1.58537	0.000829411	0.0114938
Ak6	1.58581	0.00472588	0.0349384
CG32344	1.58729	0.00723812	0.0458557
CG13366	1.58961	0.000344328	0.00653463
CG31365	1.5902	0.0012272	0.0145346
mol	1.59282	0.000641456	0.00963658
CG32579	1.59882	0.000356334	0.00670329
CG7384	1.60348	0.00507369	0.0364061
CG6951	1.60909	0.00410194	0.0318227
ssp2	1.60913	1.1475e-10	7.04127e-08
Hsp27	1.6119	0.000514997	0.0083897
msi	1.61272	1.0269e-06	8.63377e-05
pnut	1.61534	0.000197778	0.00450277
x16	1.61655	0.00137434	0.0155622
uex	1.61993	6.4556e-06	0.000369719
Cdk7	1.62055	0.00392732	0.0308206
fu2	1.62065	0.00208387	0.0207678
fz4	1.62435	1.57809e-05	0.00074488
Mnt	1.62552	9.60324e-06	0.000507218
BCL7-like	1.62765	0.000419513	0.00747696
Cen	1.62818	0.000458392	0.00788773
CG13097	1.6282	0.000783533	0.0110611
glec	1.63113	6.90561e-06	0.000392007
His2Av	1.63321	4.65879e-05	0.00170066
CG32409	1.6361	5.93769e-05	0.00199619
CG8116	1.63751	0.00587512	0.0399087
schlank	1.63827	3.09008e-07	3.49288e-05
Grip84	1.64104	0.00720807	0.0457778
CG1678	1.643	0.00219753	0.0214851
CycD	1.6453	0.00368841	0.0297241
CG12010	1.64774	0.000332898	0.0063817
CG5033	1.65209	0.00012191	0.00323238
Src64B	1.65331	2.80072e-06	0.000192551
Caf1-55	1.65911	0.00365167	0.0295204
l(2)k09848	1.65937	0.000899907	0.0120794
rod	1.66444	0.00671214	0.0436831
CG8661	1.67017	0.000218606	0.00481531
Su(var)3-7	1.67032	0.000225748	0.00489729
thoc6	1.67197	0.00242277	0.0228947
Top2	1.67288	0.000489344	0.00818921
kat80	1.67305	0.00188097	0.0192979
mre11	1.67726	0.000814414	0.0113577
CG16892	1.67741	0.00143428	0.0160157
rost	1.67763	4.09555e-06	0.000252536
del	1.67856	0.00055028	0.00877587
Nup205	1.67876	0.00091122	0.0121679
zyd	1.67951	0.0031262	0.0266959
CG11837	1.68257	0.00241633	0.0228947
CG34212	1.6828	0.00107242	0.0133649
CR44097	1.6855	0.000329303	0.00635238
CG7839	1.68712	0.000224507	0.00487858
Rrp45	1.68889	0.000881092	0.0119175
Fen1	1.68942	0.000473971	0.00801521
CG11920	1.69179	8.97996e-05	0.00264191
SKIP	1.69251	4.92675e-05	0.00176291
Dbp73D	1.69348	0.00275915	0.0246734
Sap30	1.69491	1.8876e-07	2.38467e-05
chif	1.69625	1.30065e-05	0.000648253
TAF1B	1.69682	0.00382997	0.0304836
rig	1.70039	0.000224381	0.00487858
CG43759	1.70089	3.86468e-06	0.000242928
Pnn	1.70269	0.000221086	0.0048359
esc	1.70319	0.0036287	0.0294084
Uhg3	1.70358	5.42526e-05	0.00188946
N	1.70423	1.4208e-05	0.000698796
CG2924	1.7056	0.000140004	0.00355836
jumu	1.70674	0.00662662	0.0432358
CG11417	1.70755	0.000117313	0.00314106
Nopp140	1.70966	6.5125e-05	0.00211756
CG13773	1.71004	0.000417442	0.00745035
Irbp	1.71021	0.00130534	0.0151264
Chrac-16	1.71347	0.00266701	0.0243049
deltaTry	1.7173	0.000606921	0.00925536
RpI12	1.71802	0.00117363	0.0140945
Nxt1	1.71925	0.00173399	0.0183605
CG31077	1.71999	0.00125089	0.0147071
CG1239	1.72042	0.00585836	0.0398369
mxc	1.72187	0.0051942	0.0369699
CG2875	1.72222	0.000498033	0.00821723
CG11596	1.72333	0.00238159	0.0226824
tral	1.72516	4.94705e-06	0.000293768
CG5199	1.72703	0.000611378	0.00927941
Tbp	1.72736	0.000880165	0.0119175
Cks30A	1.72809	0.0016829	0.0179965
Msh6	1.72936	0.000384769	0.00706324
l(3)psg2	1.72984	1.48883e-06	0.000115573
Acf	1.73142	0.000328222	0.00634104
vito	1.73527	0.000180803	0.00424377
E(var)3-9	1.73621	0.00487396	0.0356244
SMC2	1.73639	3.81945e-05	0.00150053
Six4	1.73665	0.00101489	0.0129998
Tl	1.73753	0.000215444	0.00478397
CG10050	1.74003	0.00115163	0.0139473
CG8611	1.74204	0.000402446	0.00727337
Nup154	1.74972	0.000253198	0.00527945
msl-1	1.7509	0.00177048	0.0185918
CG8173	1.75188	0.00329664	0.0276746
peng	1.75237	0.00291874	0.0254845
pch2	1.75377	8.0995e-05	0.00245
Larp7	1.75532	0.00362384	0.0294084
CG7372	1.76148	0.00040364	0.00728474
MED21	1.76704	0.00101816	0.0130066
raptor	1.76733	0.00026442	0.005478
CG11836	1.77071	0.00674272	0.0437937
Klp61F	1.77151	0.00313035	0.0267137
CG43055	1.77167	0.00587499	0.0399087
ppan	1.77312	7.28079e-05	0.00226073
CG18446	1.77668	0.000390817	0.0071535
wus	1.7783	0.00105574	0.0132741
CG1575	1.77869	0.00132235	0.0152687
CG12863	1.78213	0.000925779	0.0122985
LysD	1.78596	2.53505e-07	2.99694e-05
CG6937	1.78597	0.0005928	0.00911554
Prat	1.79985	0.000977154	0.0127103
RPA2	1.80075	0.000835947	0.0115332
mi	1.80729	0.00484261	0.0354959
Jabba	1.80778	0.000398039	0.00723697
CG17658	1.81929	0.00602681	0.0406817
CG6540	1.82366	0.000796742	0.0111987
CG30001	1.8269	0.000973013	0.0127103
Dok	1.8272	0.000588877	0.00908025
Strn-Mlck	1.82799	0.000906135	0.0121245
CG5757	1.82853	7.42702e-05	0.00229507
spt4	1.82926	8.27592e-08	1.30473e-05
c(3)G	1.8302	0.00404916	0.0315462
Sema2a	1.83148	2.66085e-05	0.00112419
Nph	1.83438	2.9695e-06	0.000199297
Nse1	1.83515	0.0050389	0.0364061
CG34195	1.84133	0.00100187	0.0128659
Cdk4	1.84802	4.25299e-05	0.00160716
CG12236	1.84817	2.78815e-05	0.0011665
pit	1.85473	0.000755444	0.0108043
nopo	1.85691	0.000475652	0.00802258
CG8089	1.85713	0.00103678	0.0131495
Art1	1.85771	0.000373221	0.00694382
wcd	1.85979	0.00477317	0.0352073
CG12883	1.86091	0.000115285	0.00310787
Snm1	1.86369	0.000850958	0.0116833
CG6712	1.8641	5.16923e-06	0.000304158
CG8414	1.86913	0.000568352	0.00894235
Cap-D2	1.86963	0.00301566	0.0261506
TpnC4	1.87009	0.00767678	0.0474223
gcl	1.87162	0.000597358	0.00914199
sqz	1.87281	0.00348456	0.0286731
mod	1.87523	7.99332e-05	0.00242929
CG13947	1.87529	9.48887e-05	0.00273489
CG5916	1.87624	0.000174668	0.0041681
CG2982	1.87788	0.000705401	0.0103513
RPA3	1.87811	0.00016167	0.00398027
Sas10	1.88374	1.30189e-05	0.000648253
CG8607	1.88611	4.52464e-05	0.00167387
r-l	1.88822	8.14138e-05	0.00245691
zld	1.89203	3.87088e-05	0.00151612
Nufip	1.89628	0.000184029	0.00429862
dpr6	1.89642	0.000437148	0.00765366
Vps11	1.89917	7.14382e-05	0.00222894
CycE	1.90303	0.000861533	0.0117664
sced	1.90729	0.000892656	0.0120071
LysB	1.90861	4.01969e-05	0.0015462
CG43313	1.91015	4.43119e-07	4.56802e-05
Sas-4	1.91342	0.00228961	0.0221003
dpa	1.91727	0.000584683	0.00907738
CG7101	1.92025	0.00200666	0.0202056
CG11825	1.92702	0.000514906	0.0083897
CG45080	1.93012	1.33596e-06	0.000106927
mtDNA-helicase	1.93064	0.000500639	0.00823912
P32	1.933	1.21322e-05	0.000617926
CG5245	1.93303	0.00199301	0.020135
CG7091	1.93397	0.000339163	0.00646517
Kmn1	1.9366	0.00748473	0.0466992
SmydA-1	1.94035	0.00810075	0.0490076
CG17359	1.94662	0.00486971	0.0356244
Ote	1.94668	0.0001381	0.00352387
RfC4	1.94917	0.000732529	0.0106198
CR41607	1.95262	0.00420841	0.0324146
Prip	1.95427	8.29122e-05	0.00248467
mus301	1.9544	6.89105e-06	0.000392007
2017-09-05	1.95833	0.00253438	0.023564
CG11403	1.95839	0.000338491	0.00646192
CR43651	1.96094	0.000508215	0.00832129
CR43857	1.96743	0.00469396	0.0347799
CG14036	1.97432	0.000384789	0.00706324
Cdk1	1.97531	0.000993156	0.0128492
DNApol-eta	1.9794	0.00184767	0.0190778
CG14434	1.9813	0.000975984	0.0127103
CG46315	1.99023	1.94444e-05	0.000882255
mbm	1.997	1.40362e-06	0.000110287
CG12134	1.99877	0.000381011	0.00702742
CR32218	2	9.02525e-05	0.00264919
CG46310	2.00645	0.00129972	0.0150749
CG7544	2.01046	0.000108351	0.00300649
CG10880	2.01501	0.000192022	0.00441857
CG13689	2.01588	0.00358416	0.0291759
gus	2.02116	3.37549e-06	0.000216401
nop5	2.02201	6.69621e-05	0.00214161
CG8326	2.02428	8.46385e-06	0.000466589
IntS12	2.02658	0.00352544	0.028862
grp	2.03557	6.96174e-06	0.000392827
CG13741	2.04088	0.000623537	0.00945282
CG4282	2.04562	0.000581093	0.00905455
CG8545	2.04716	5.26875e-05	0.00184995
dgt6	2.04807	0.00335396	0.0279374
Tango4	2.04865	2.93901e-06	0.000198283
CG7504	2.05199	7.85552e-05	0.00240751
mei-W68	2.05291	0.00277263	0.0246915
CG8142	2.0582	5.63157e-05	0.00193001
DNApol-alpha73	2.06182	0.00063076	0.00953881
CG11897	2.06221	8.04218e-05	0.00243839
CG33156	2.06502	0.000289287	0.00582461
ranshi	2.07325	0.00152365	0.0167238
DNApol-epsilon255	2.07824	0.00331322	0.0277267
CG9246	2.07848	6.3386e-05	0.00208898
Dcp-1	2.07928	0.000734307	0.0106198
CG45086	2.08032	8.46502e-05	0.00251917
gammaTry	2.08696	8.73226e-09	2.20635e-06
FK506-bp1	2.08909	0.00017863	0.00421579
CG5776	2.09347	0.000279248	0.00565785
RfC38	2.10068	0.00242344	0.0228947
dx	2.10593	4.5888e-05	0.00168658
wun2	2.107	5.6314e-05	0.00193001
E23	2.108	9.38509e-06	0.000499737
spn-B	2.11525	0.000987948	0.0128204
dap	2.11831	1.71465e-06	0.000129971
CG8223	2.12452	3.20196e-05	0.00130986
CG9926	2.12503	0.000561531	0.00888685
rdx	2.12687	1.10978e-06	9.16707e-05
CG12942	2.12895	0.000235487	0.0050504
Pbp95	2.12942	1.07419e-07	1.59103e-05
c(2)M	2.13266	0.000406837	0.00732506
Rdh	2.14367	0.000869227	0.0118277
Galphai	2.14582	8.54412e-07	7.54106e-05
icln	2.14768	4.77099e-06	0.000285949
CG3071	2.14909	3.7889e-05	0.00149766
CG43680	2.15499	2.39733e-05	0.00104456
muskelin	2.157	0.000157152	0.00390185
G9a	2.1643	5.12858e-08	8.58271e-06
CG17361	2.17013	0.000495151	0.00821543
RIOK1	2.17928	1.24347e-05	0.000625912
CG17163	2.18018	2.44804e-05	0.00105503
HP5	2.18135	9.41866e-07	8.03768e-05
CG8239	2.18137	0.00224514	0.0218121
CG11436	2.18858	0.00337602	0.0280305
DNApol-delta	2.1889	0.000307562	0.00609929
CG7840	2.19324	0.000121709	0.00323238
Art4	2.20137	5.94861e-05	0.00199619
jigr1	2.21006	0.00011758	0.00314106
CG7542	2.21464	0.000445315	0.00775341
tj	2.21684	0.000633384	0.0095414
tor	2.2391	6.72259e-05	0.00214161
hb	2.24165	0.000703112	0.010331
gwl	2.24277	6.85399e-05	0.00217004
Ndc80	2.24514	2.5053e-05	0.00107611
CG17270	2.24701	0.00550189	0.0383436
CG7744	2.24748	2.56629e-05	0.0010914
DNApol-epsilon58	2.25371	0.000247814	0.00520936
glu	2.25944	0.000204902	0.00462411
CG34261	2.26192	0.000109658	0.00300649
BoYb	2.26199	0.00374682	0.0300984
aub	2.26234	0.00324778	0.0273893
CG11398	2.26752	0.000442841	0.00772836
O-fut1	2.27105	4.06515e-06	0.000252536
U3-55K	2.27231	2.06679e-05	0.000924744
CG9897	2.275	0.00400492	0.0312687
Dl	2.27957	2.64641e-08	5.16692e-06
CR43973	2.28088	0.00639089	0.0423706
CG43348	2.28173	0.00133669	0.0153791
mus81	2.28852	0.00136091	0.0155474
ovo	2.29375	1.01203e-06	8.57964e-05
Mcm6	2.29542	0.00027307	0.00560112
CG6295	2.30863	0.000162164	0.00398027
l(3)72Dn	2.31072	2.40819e-05	0.00104484
CG13005	2.31421	0.00179046	0.0187272
clos	2.32432	5.32844e-06	0.000310689
CG14230	2.32474	5.353e-06	0.000310715
CG8180	2.3269	4.3986e-06	0.000266406
CG18190	2.32748	6.46582e-05	0.00211756
rpk	2.32847	7.26325e-05	0.00226073
CG3430	2.32878	0.000852787	0.0116904
pav	2.3351	0.000285943	0.00577533
CG3679	2.36075	2.14866e-06	0.000157316
Nop56	2.36605	5.58285e-07	5.53389e-05
CG14544	2.38101	0.000374512	0.00694382
AGO3	2.38244	2.53359e-05	0.00108464
CG12499	2.3882	3.68525e-09	1.25547e-06
CG33109	2.38846	1.00743e-05	0.000525578
CG17802	2.40714	0.00161769	0.0174628
CG31898	2.40991	0.000625626	0.00947334
Mcm10	2.41658	3.21712e-05	0.00131189
l(2)dtl	2.42345	0.000331998	0.00637575
RpI135	2.43994	1.03182e-06	8.63377e-05
asf1	2.44117	0.000188936	0.00437883
pre-rRNA:CR45847	2.44944	1.07525e-06	8.93914e-05
CR44111	2.45443	0.0011008	0.0135352
smg	2.46349	2.67602e-06	0.000187408
LysS	2.46734	0.0002661	0.00549514
CG7326	2.47748	0.0021937	0.0214734
Jon66Ci	2.50673	0.00226131	0.0218928
CG7627	2.50865	5.7734e-05	0.00196815
His2A:CG33853	2.51148	9.16686e-05	0.00266045
His2A:CG33859	2.51148	9.16686e-05	0.00266045
His2A:CG33856	2.51148	9.16686e-05	0.00266045
CG3038	2.51885	0.0023359	0.0223795
CG2199	2.53034	3.34127e-06	0.000215278
CR41544	2.53437	9.3541e-06	0.000499737
Fancd2	2.54401	3.99551e-06	0.000249933
CG9135	2.55138	1.23945e-05	0.000625912
elg1	2.55871	2.87788e-06	0.000196213
krimp	2.55945	2.36185e-07	2.81804e-05
Spt	2.57179	0.0075385	0.0468828
Map60	2.57287	3.13515e-06	0.000207177
spn-E	2.57582	4.53344e-05	0.00167387
CR41620	2.58418	4.70465e-07	4.81144e-05
CDC45L	2.58531	4.35853e-05	0.00163267
yin	2.58642	3.24402e-07	3.58002e-05
fz	2.61702	5.51102e-07	5.50504e-05
swa	2.62269	2.90357e-05	0.00120695
Nop60B	2.63071	1.75842e-07	2.24347e-05
dup	2.63861	1.42691e-05	0.00069913
pon	2.64056	0.000213612	0.00475406
tum	2.64901	0.000110666	0.00302107
CR43250	2.65096	0.00453705	0.0339712
CG33172	2.65651	0.000495149	0.00821543
CG10336	2.65728	4.40341e-07	4.56802e-05
CycJ	2.65814	8.79097e-05	0.00259223
cnir	2.67193	6.88752e-05	0.00217531
CycB	2.71065	9.38973e-07	8.03768e-05
Surf6	2.71583	2.83653e-05	0.0011829
CG14814	2.7206	3.31574e-06	0.000215278
CG4949	2.79372	0.000343808	0.00653437
DNApol-alpha50	2.79958	0.000115937	0.00311892
Spc25	2.81626	8.6753e-06	0.000473686
CG4586	2.82371	2.75072e-05	0.00115458
Ilp8	2.84721	4.30373e-07	4.5437e-05
Nox	2.84782	0.00018115	0.00424417
HmgD	2.85079	1.91449e-08	4.11168e-06
DNA-ligI	2.85394	4.83959e-05	0.00175177
CG12288	2.85765	2.24509e-05	0.000994165
fit	2.87916	4.69164e-05	0.00170781
srl	2.89043	5.31527e-06	0.000310689
CG4991	2.90169	3.79652e-06	0.000239813
DNApol-alpha60	2.9017	0.000407915	0.00732659
BigH1	2.90375	5.10176e-08	8.58271e-06
CG13992	2.90512	0.00349861	0.0287336
CG8924	2.9062	0.000101167	0.00284017
Orc6	2.91162	7.8656e-05	0.00240751
Jon25Bi	2.92371	1.85299e-06	0.000138823
DNApol-alpha180	2.92557	6.528e-05	0.00211756
hoip	2.93991	7.44057e-07	6.75206e-05
zuc	2.95402	0.000937802	0.0123817
me31B	2.96291	1.5934e-07	2.05326e-05
cid	2.9786	0.000393833	0.00719849
Diedel3	2.98023	5.31083e-09	1.59152e-06
CycA	2.98405	2.13451e-07	2.64473e-05
HipHop	2.99538	1.16016e-07	1.66109e-05
mei-38	3.03988	8.46425e-22	5.45351e-18
CG15570	3.05848	1.99556e-05	0.000902271
Chrac-14	3.0703	1.58282e-06	0.000120687
Duox	3.08023	9.20242e-05	0.00266477
RhoGEF4	3.08468	0.000210596	0.00471136
Bace	3.09963	2.57316e-08	5.10118e-06
tej	3.11024	5.02485e-05	0.00178375
dnk	3.12317	7.95535e-07	7.16872e-05
Cdc6	3.15479	4.77222e-05	0.00173225
Drep2	3.17119	1.54418e-08	3.43075e-06
Mcm2	3.17791	3.314e-06	0.000215278
Orc2	3.18929	3.91286e-05	0.00151871
Rbf2	3.20878	0.000602086	0.00919252
PCNA	3.21336	2.79829e-07	3.24854e-05
CG17018	3.21896	0.00145313	0.0161813
Cdk2	3.23942	3.25052e-07	3.58002e-05
hd	3.24903	4.4189e-05	0.00165049
CG30377	3.25849	3.72537e-07	4.06823e-05
Rab23	3.27315	3.6152e-05	0.00144228
tef	3.29044	9.3763e-09	2.23551e-06
Jon25Bii	3.34599	0.00458906	0.0342412
Nek2	3.36723	1.79167e-05	0.000824552
Corp	3.37107	1.09703e-07	1.59607e-05
Rif1	3.37236	9.71112e-06	0.000509592
Ts	3.37384	9.72836e-06	0.000509592
Df31	3.37503	1.37596e-09	5.91019e-07
vas	3.37817	8.64886e-07	7.58158e-05
CG13084	3.37888	2.58391e-06	0.000181947
CR32027	3.41724	0.000247337	0.00520783
shu	3.42872	2.89446e-06	0.000196306
CG9752	3.44354	1.04493e-07	1.56569e-05
Caf1-180	3.46297	0.000848075	0.0116643
Oxp	3.47016	0.001812	0.0188606
SoYb	3.47017	2.61815e-05	0.00110979
CG9925	3.48393	3.5325e-09	1.25547e-06
Mcm3	3.5211	3.99758e-07	4.32881e-05
RpS5b	3.5214	2.52067e-09	9.84282e-07
Muc12Ea	3.52546	0.000306228	0.00609736
CG12708	3.5312	0.00808629	0.0490076
His2A:CG33844	3.53471	6.23083e-07	5.7763e-05
His2A:CG33862	3.53471	6.23083e-07	5.7763e-05
His2A:CG33850	3.53471	6.23083e-07	5.7763e-05
His2A:CG33832	3.53471	6.23083e-07	5.7763e-05
His2A:CG33838	3.53471	6.23083e-07	5.7763e-05
His2A:CG33841	3.53471	6.23083e-07	5.7763e-05
His2A:CG33865	3.53471	6.23083e-07	5.7763e-05
His2A:CG33835	3.53471	6.23083e-07	5.7763e-05
His2A:CG33847	3.53471	6.23083e-07	5.7763e-05
CR40639	3.54116	0.000311508	0.00616125
trk	3.59279	0.000172131	0.00412282
bam	3.6247	8.9828e-08	1.378e-05
CG11164	3.64703	2.07211e-08	4.30665e-06
CG31517	3.7277	0.000130189	0.00339598
CG3238	3.72968	1.12144e-05	0.000573446
ndl	3.73449	0.000150533	0.00378122
slam	3.74398	0.000162007	0.00398027
gd	3.81852	0.00299578	0.0260483
cort	3.82754	4.0343e-05	0.0015472
lok	3.8383	0.000220923	0.0048359
CG14516	3.85376	4.15237e-09	1.33769e-06
WRNexo	3.85834	2.31304e-06	0.000166513
CG31681	3.87703	3.10236e-06	0.000206221
CG30403	3.87879	0.000178204	0.00421347
BthD	3.94186	2.29498e-09	9.2416e-07
stet	3.94963	2.7803e-08	5.3473e-06
Obp19c	3.95122	5.07622e-08	8.58271e-06
piwi	3.95871	1.77634e-09	7.38384e-07
RecQ4	4.00376	2.221e-07	2.69998e-05
Nxf3	4.01167	4.35182e-05	0.00163267
rhi	4.03076	1.38686e-06	0.000109638
CG4476	4.04756	8.3939e-10	4.32655e-07
tos	4.05655	1.14751e-09	5.5325e-07
CR44353	4.08432	0.000228976	0.00495065
RnrS	4.09277	6.60188e-05	0.0021268
CG5235	4.09483	2.15568e-07	2.64553e-05
His2A:CG33817	4.09707	0.00388734	0.0306562
His2A:CG31618	4.09707	0.00388734	0.0306562
His2A:CG33826	4.09707	0.00388734	0.0306562
His2A:CG33814	4.09707	0.00388734	0.0306562
His2A:CG33823	4.09707	0.00388734	0.0306562
His2A:CG33820	4.09707	0.00388734	0.0306562
His2A:CG33829	4.09707	0.00388734	0.0306562
Elba2	4.10255	1.45098e-07	1.90789e-05
CG15820	4.14944	2.27495e-06	0.000164691
Npc2e	4.18318	4.38099e-08	7.84075e-06
Xrcc2	4.22342	2.56478e-05	0.0010914
His1:CG33864	4.2407	0.00502775	0.0363975
His1:CG33837	4.2407	0.00502775	0.0363975
His1:CG33846	4.2407	0.00502775	0.0363975
His1:CG33849	4.2407	0.00502775	0.0363975
His1:CG33840	4.2407	0.00502775	0.0363975
His1:CG33843	4.2407	0.00502775	0.0363975
Mcm5	4.25128	1.35692e-09	5.91019e-07
Mcm7	4.25214	1.20216e-09	5.5325e-07
CG45084	4.28646	3.70194e-05	0.00147232
CG12057	4.30843	1.38127e-07	1.83495e-05
CBP	4.33349	3.51797e-11	2.26663e-08
CR41613	4.3351	0.00397319	0.0311237
CG43134	4.43787	1.51152e-12	1.94775e-09
Fcp3C	4.44129	1.10236e-07	1.59607e-05
Cp7Fa	4.45406	0.00705269	0.0449906
Sse	4.50942	5.69809e-08	9.29438e-06
RnrL	4.53576	7.84679e-12	7.22241e-09
CG42245	4.5484	4.312e-05	0.00162469
CG32625	4.62905	1.57689e-06	0.000120687
CR41583	4.62973	3.05763e-07	3.48678e-05
CG2990	4.63746	2.92352e-05	0.00121133
dUTPase	4.67319	0.000247307	0.00520783
dah	4.71074	0.000159395	0.00394234
CG15047	4.71204	1.87166e-06	0.000139412
Claspin	4.75079	6.82681e-10	3.66543e-07
CG12398	4.75716	9.60432e-06	0.000507218
bcd	4.78558	2.0063e-11	1.43629e-08
CG14187	4.88371	0.000321412	0.00627533
png	4.89608	0.000173355	0.00414445
CG17192	4.96071	2.56893e-08	5.10118e-06
Mos	4.97375	9.5537e-05	0.00274185
yellow-g	5.1583	1.81756e-05	0.000833169
zpg	5.26515	0.000109505	0.00300649
spn-D	5.40697	0.000162925	0.00398507
CG6967	5.50572	3.75303e-10	2.19825e-07
CR40679	5.54678	0.0068566	0.0441334
2017-12-01	5.68471	2.08022e-07	2.6025e-05
CG10163	5.75781	0.000421598	0.00750257
fs(1)Ya	5.77574	6.60735e-07	6.03846e-05
Cp15	5.85033	3.25914e-09	1.19992e-06
APC7	5.85507	8.41972e-07	7.48252e-05
CG4570	5.88978	8.65795e-08	1.34417e-05
CG32642	5.93023	3.5754e-05	0.00143083
CG15721	5.93488	4.10359e-05	0.00155985
fs(1)M3	5.95801	1.14988e-06	9.37811e-05
stg	6.00811	3.21444e-09	1.19992e-06
otu	6.02264	2.90315e-07	3.34017e-05
Orc1	6.04103	6.46514e-05	0.00211756
plu	6.08938	0.00050192	0.00824967
CG31926	6.14559	0.000117735	0.00314106
nos	6.18022	1.23151e-06	9.98066e-05
wisp	6.19837	9.54159e-09	2.23551e-06
CG13690	6.27937	1.27655e-14	2.7416e-11
CG12374	6.29581	4.33707e-07	4.5437e-05
mtrm	6.34613	5.21699e-08	8.61873e-06
gammaTub37C	6.42246	6.36646e-06	0.000367884
Cyp6a19	6.44173	1.1782e-09	5.5325e-07
CG14545	6.52337	3.88622e-05	0.00151751
yl	6.65256	2.91884e-08	5.5312e-06
Cp18	6.67419	5.03617e-09	1.54514e-06
CR43836	6.71567	8.46689e-06	0.000466589
psd	6.81812	0.000217366	0.00480442
Ser12	6.84798	1.50452e-05	0.000726112
CG31262	6.94712	1.56562e-05	0.000741712
Send1	7.01408	2.13623e-05	0.000952506
Cp7Fb	7.18291	4.31409e-07	4.5437e-05
CG43074	7.19727	0.000101167	0.00284017
CG42705	7.19921	2.17821e-06	0.000158579
CG6927	7.25625	4.35868e-08	7.84075e-06
CG44005	7.38057	0.000118614	0.00315797
CG3457	7.38467	0.00116939	0.0140699
His4:CG33907	7.39514	2.78838e-07	3.24854e-05
His4:CG33873	7.41313	2.45745e-06	0.000173993
His4:CG33875	7.41313	2.45745e-06	0.000173993
His4:CG33871	7.41313	2.45745e-06	0.000173993
His1:CG33813	7.4545	6.3603e-09	1.78171e-06
His1:CG31617	7.4545	6.3603e-09	1.78171e-06
CG4009	7.65455	1.18169e-07	1.67333e-05
Vml	7.71203	4.93864e-06	0.000293768
CG13083	7.82573	9.98005e-05	0.00282024
pgc	7.82877	4.96323e-08	8.58271e-06
His1:CG33816	7.83215	1.14807e-12	1.64379e-09
Yp3	7.84532	5.52707e-13	8.90274e-10
Femcoat	8.00238	1.35758e-08	3.12389e-06
gnu	8.00552	3.70231e-09	1.25547e-06
CG31274	8.00847	4.70488e-09	1.47871e-06
eloF	8.08233	1.45124e-05	0.000705688
CG11381	8.09422	3.27353e-08	6.11343e-06
CG32834	8.14706	0.00026697	0.00550429
dhd	8.25494	5.48806e-14	1.01027e-10
Vm34Ca	8.57795	5.7785e-10	3.23747e-07
osk	8.58001	3.60361e-12	3.86968e-09
alphaTub67C	8.58078	8.41023e-12	7.22495e-09
Vm26Ac	8.74446	4.60714e-05	0.00168658
Cp7Fc	8.77821	4.3246e-06	0.000264108
CG43090	8.77872	6.31456e-05	0.00208639
CG18586	9.00088	0.00047202	0.00801376
CG11674	9.12634	1.97679e-08	4.17589e-06
Pxt	9.13039	4.10268e-09	1.33769e-06
Vm32E	9.13391	1.8922e-06	0.000140132
Cp38	9.28897	7.1808e-09	1.96876e-06
CG14309	9.30354	3.37805e-05	0.0013603
Vm26Ab	9.38581	8.36183e-09	2.19685e-06
CG13114	9.44341	1.35233e-07	1.83495e-05
Yp1	9.65011	6.1305e-18	1.97494e-14
Yp2	9.7196	7.40608e-16	1.90869e-12
CG5568	9.88884	8.15962e-07	7.30173e-05
yellow-g2	9.95798	2.69448e-06	0.000187682
Cp36	10.0157	1.4283e-11	1.13429e-08
His1:CG33834	10.4303	0.00759146	0.0470177
Vm26Aa	10.457	2.2358e-11	1.51635e-08
CG42704	10.6186	1.45885e-06	0.000113932
Fad2	10.7447	4.75401e-07	4.82364e-05
Cp16	11.9044	9.25955e-09	2.23551e-06
Cp19	12.3089	4.27083e-08	7.84075e-06

## Sheet: M_Age2_Control_vs_Exp
Gene	log2FC	Pvalue	FDRpvalue
Met75Ca	-6.9932	9.98936e-05	0.00345401
CR41619	-3.77763	0.00163558	0.0231297
edin	-3.17952	0.000187099	0.0054209
pre-mod(mdg4)-AE	-2.96213	1.67422e-06	0.000151595
CG9130	-2.91653	8.14614e-06	0.000539618
CR45955	-2.86029	9.36744e-05	0.00329326
CG34315	-2.75351	0.00184498	0.0254058
CG17197	-2.70266	0.00406241	0.0417043
CG43776	-2.64933	0.000583107	0.0121105
CR45869	-2.6044	0.00120189	0.0192176
Hsp70Bbb	-2.51858	2.32519e-06	0.000198847
CG32603	-2.50824	0.00519466	0.0491578
DptB	-2.30171	0.000798133	0.0147076
CG13617	-2.27279	0.00238725	0.0301363
CR45162	-2.17302	9.42106e-08	1.41159e-05
AttA	-2.15278	1.86967e-05	0.00103664
CG11391	-2.13942	0.000803769	0.0147659
CG43327	-2.13305	0.000971596	0.0166815
GstD5	-2.12444	0.000897442	0.0158418
CR40621	-2.10914	0.00127995	0.0200341
CG34277	-2.05661	0.000365596	0.0087313
AttB	-2.04409	6.59392e-05	0.00260536
CG6271	-2.01659	0.000385636	0.00904263
CG2663	-1.95639	1.3966e-05	0.000825239
CR45171	-1.94885	0.00250898	0.0310197
GC2	-1.94351	1.17405e-05	0.000720807
CG4483	-1.92309	0.00116957	0.0189206
CG8918	-1.90298	0.000870722	0.0154787
Cpr47Ef	-1.89537	7.7119e-05	0.00293596
CG32298	-1.85884	5.56329e-05	0.00225869
Cyp12d1-d	-1.80149	4.65762e-06	0.00034487
GstD2	-1.77878	0.00193471	0.0260302
CR44431	-1.76892	0.00474411	0.0465398
CG5964	-1.75957	0.00175499	0.0244545
CR41590	-1.75339	0.00141249	0.0210635
CR45468	-1.74134	0.00289378	0.0342948
CG18031	-1.71781	2.47795e-07	3.18239e-05
CG17770	-1.71378	5.3921e-05	0.00223011
CG11891	-1.70445	0.00344122	0.0378594
CR43936	-1.69736	0.000253844	0.00675148
CG7579	-1.68557	0.00159029	0.0227189
CR45281	-1.68149	0.00360979	0.0388979
CG8260	-1.67845	0.00280742	0.0336516
AttC	-1.67729	0.000564758	0.0118665
CG45764	-1.66675	1.19331e-05	0.000729078
CG12224	-1.66493	0.000804813	0.0147659
CG31702	-1.65958	0.000594832	0.0122643
a5	-1.65797	0.000906029	0.015971
CG30058	-1.64114	0.00124899	0.019701
dila	-1.62957	0.00120424	0.0192176
betaNACtes1	-1.61457	0.00325699	0.0366158
CG46277	-1.61041	3.43368e-05	0.0015715
CG18304	-1.52894	0.00288424	0.034214
Hsp22	-1.518	8.84832e-05	0.00317442
CG12766	-1.50765	0.000686535	0.0132934
Zw	-1.50562	4.31915e-07	4.8675e-05
CG4744	-1.49728	0.000446823	0.0101879
CG7402	-1.49568	0.00185517	0.0254809
CR44095	-1.49256	0.00364781	0.0391401
CG15358	-1.49027	0.00232093	0.0296839
CG12446	-1.47528	0.000208587	0.00586
Hexo2	-1.4626	2.68456e-08	5.27936e-06
PICK1	-1.45847	2.30871e-05	0.00120293
CG10931	-1.4429	0.00107019	0.0176996
Mur82C	-1.43578	0.000258305	0.00681866
CG40813	-1.43569	8.70048e-05	0.00316486
CG15642	-1.43167	0.000188569	0.00543172
CG31848	-1.42847	0.000878771	0.0155778
CG17003	-1.42383	0.000130647	0.00416286
CG6283	-1.41625	0.00119375	0.0191884
ry	-1.39579	6.62716e-05	0.00260536
CG18605	-1.38931	0.00451483	0.0451367
CG13091	-1.38455	1.54617e-05	0.000888588
Hsp68	-1.38418	0.000475887	0.0106575
vis	-1.37609	0.000385817	0.00904263
CG31102	-1.37602	3.75194e-05	0.00168049
CG14077	-1.37542	7.97613e-05	0.00298923
Os-C	-1.37307	0.00265525	0.0323514
yip3	-1.35656	0.00202357	0.026809
CG34435	-1.35174	0.00189373	0.025767
Spn77Bc	-1.35054	0.000595358	0.0122643
CG17350	-1.34311	0.00391635	0.0409736
CG18518	-1.34155	0.0025422	0.0313074
CG30008	-1.34052	7.90403e-06	0.000533129
CG5204	-1.33925	0.00120473	0.0192176
Mst77Y-7	-1.33552	0.00294233	0.0346095
CG15625	-1.33125	4.69306e-05	0.0019955
CG30416	-1.32467	0.000322664	0.00796283
CG11438	-1.32113	0.000656915	0.0130204
laf	-1.31873	0.000108962	0.00368654
CG3609	-1.30793	0.00178417	0.0247036
CG33666	-1.30659	0.00343021	0.0378044
CG11630	-1.29135	0.00323219	0.0364193
Rpt4R	-1.2868	0.000664321	0.0130643
CG12692	-1.28342	0.00035951	0.00861502
CG1138	-1.27984	7.25462e-05	0.00279139
CG14708	-1.27967	0.000838558	0.0150898
CG15450	-1.27826	0.000156256	0.00471615
CG14662	-1.27629	0.00298354	0.0348662
CG17122	-1.27467	0.00094446	0.0163974
Fst	-1.27368	0.00249815	0.0309771
CG10657	-1.26463	0.0040497	0.0416078
CG31327	-1.26444	0.000114057	0.00379916
CG9582	-1.2636	0.000640381	0.0128137
CG5397	-1.25452	0.000769336	0.0142963
CG31642	-1.25438	0.000754811	0.014095
IMPPP	-1.2529	0.00284634	0.0339886
cep290	-1.25037	0.000673045	0.0132152
CG18258	-1.24902	0.00356847	0.0386582
CG11700	-1.24253	0.0020004	0.0265581
CG9119	-1.24119	0.000263093	0.00692738
SdhBL	-1.23543	0.00191041	0.0258893
Skp2	-1.23366	3.02754e-05	0.0014325
CG15408	-1.2318	0.00017748	0.00524139
Cyp4aa1	-1.22774	5.4695e-05	0.0022468
CG10029	-1.22706	0.00107948	0.0177831
CG11060	-1.22626	0.000116445	0.00385679
CG43397	-1.22593	0.000876378	0.0155573
CG7910	-1.21703	2.51839e-05	0.00128848
CG5043	-1.21664	0.000367817	0.00876771
CG10841	-1.20923	6.64484e-05	0.00260536
CG9170	-1.20132	0.00307683	0.0354299
CG3906	-1.19533	0.000114634	0.00380681
CG14354	-1.19185	0.00105415	0.017573
CG5080	-1.18756	0.00100707	0.0169905
CG9914	-1.18359	0.00259173	0.0317526
CG31955	-1.17885	0.00451511	0.0451367
CG11951	-1.1777	0.00318885	0.0361576
CG31547	-1.17723	4.05662e-05	0.00177898
Cyp4g1	-1.17419	4.01746e-05	0.00177417
CG42564	-1.16783	0.00333075	0.0370404
CG15556	-1.15922	0.0038135	0.0402995
CG3708	-1.15871	0.00160989	0.0229422
CG17450	-1.15827	0.00137608	0.0208918
CG9519	-1.1567	0.00238566	0.0301363
CG6660	-1.14914	0.00121439	0.0193228
CG5987	-1.14667	8.01646e-05	0.00298923
Cpr73D	-1.13618	0.00126658	0.0198768
CG6761	-1.13399	0.00059337	0.0122643
CG31874	-1.12997	4.4709e-05	0.00193083
CG30393	-1.12947	9.4773e-05	0.00331337
CG5561	-1.1257	0.00345156	0.0379401
hmw	-1.11831	0.000204671	0.00577577
CG12825	-1.11825	0.000501837	0.0110282
Glut3	-1.11703	0.0010652	0.017653
CG3610	-1.11667	0.00067993	0.0132675
sev	-1.11491	0.000147042	0.00453595
CG3698	-1.11489	0.00299916	0.0349884
CG1387	-1.11482	0.00314463	0.0358824
CG9717	-1.11436	0.00502892	0.0483524
Decay	-1.11061	0.00347763	0.0380722
CG9222	-1.10938	9.90073e-05	0.0034328
CG15458	-1.10485	0.00139587	0.0210059
CG12239	-1.10373	0.00407223	0.0417459
CG12693	-1.09617	0.000143245	0.00449597
CG10750	-1.09215	0.000662204	0.013043
CG6184	-1.09083	0.00172202	0.0241351
CG17083	-1.09001	0.000824565	0.0149346
CG16852	-1.0899	0.00323158	0.0364193
AOX1	-1.08607	0.000405067	0.00945858
CG9372	-1.08599	0.00161998	0.0229837
scpr-B	-1.08189	0.000540415	0.0115872
CG13870	-1.08063	0.000975494	0.0166815
Tim17a2	-1.08036	0.000267966	0.00701168
ND-51L2	-1.07392	0.0046165	0.0456787
fzo	-1.07074	0.00246385	0.030703
CG5265	-1.06707	0.000199483	0.00566747
Spn77Bb	-1.06659	0.00106392	0.017653
Culd	-1.06609	0.00204097	0.0269545
CG2104	-1.06604	0.00432075	0.0436795
CG7387	-1.06588	0.0017059	0.0239626
PGRP-SB1	-1.06134	0.00523421	0.0494207
CG8136	-1.05925	0.000274033	0.00709667
CG7024	-1.05837	0.00296768	0.0347131
Cyp4e1	-1.05794	0.0025016	0.0309893
CG13029	-1.0565	0.00322407	0.0364193
CG13872	-1.05578	0.000436091	0.00999751
CG5111	-1.05468	0.00120705	0.0192302
CG10912	-1.04794	0.000155284	0.00469809
Tektin-C	-1.04784	0.000476983	0.0106631
Efhc1.1	-1.04737	0.00203028	0.0268415
CG12268	-1.04713	0.00198972	0.0265275
CG5819	-1.04428	0.000999556	0.0169091
CG13008	-1.04246	0.00118638	0.0191188
S-Lap7	-1.04212	0.000267591	0.00701168
SdhAL	-1.04207	0.000938301	0.0163387
CG3345	-1.03973	0.000575525	0.0120325
CG13759	-1.03925	0.00204748	0.0270122
ACXC	-1.0366	0.000731773	0.0138455
CG14355	-1.0361	0.000488479	0.0108814
CG5250	-1.03462	0.004894	0.0474911
CG9451	-1.03119	0.00036952	0.00879164
CG10869	-1.03026	0.00316638	0.0360001
CG8526	-1.02877	0.000277758	0.00714899
Vha100-3	-1.02806	0.000683088	0.0132675
mfas	-1.02794	0.00265416	0.0323514
CG6834	-1.02747	0.00368885	0.0394795
sug	-1.0272	0.00300727	0.0350166
Inx5	-1.02554	0.00378375	0.0401095
hgo	-1.02541	0.00154497	0.0223505
CG32548	-1.02358	0.000196153	0.00559814
CG31161	-1.02201	0.000524004	0.0113784
CG11828	-1.02194	0.00329567	0.0368378
CG33125	-1.02057	0.000500835	0.0110282
CG4434	-1.0198	0.000177822	0.00524139
comm3	-1.01903	0.00176152	0.0244707
CG6980	-1.01683	0.000718545	0.0137636
CG5162	-1.01644	0.00247574	0.0307902
CG43200	-1.01565	0.00128457	0.0200341
CG13611	-1.01169	0.00504284	0.0483524
CG7140	-1.01118	0.00168601	0.023766
Obp44a	-1.00601	0.00156055	0.0224425
CG46025	-1.00512	0.00487432	0.0474024
CG11018	-1.00455	0.000963883	0.0166231
Porin2	-1.00336	6.03977e-05	0.00242091
CG14384	-1.00253	0.00330229	0.036879
Ran-like	-1.00055	0.000458564	0.0103804
CG32454	-1.00026	0.00308993	0.0355158
Nipped-B	1.0003	0.000183034	0.00533257
CG33217	1.0016	0.00188179	0.0257032
Reph	1.00372	0.00132052	0.0203179
brat	1.00408	0.00164921	0.0232963
Ncoa6	1.00516	0.000382553	0.00903342
ksh	1.00748	0.00362783	0.0390255
l(1)G0289	1.01008	0.000732014	0.0138455
CG10214	1.01027	0.00200975	0.0266541
Cyp6v1	1.01089	0.00359243	0.0387773
Map205	1.01157	0.00126121	0.0198173
lost	1.01319	0.00497748	0.0480534
Rpn5	1.01365	0.00143315	0.0212872
fliI	1.01569	0.00447291	0.044929
cpb	1.01573	0.000863973	0.0154023
Cyp1	1.02016	0.000192865	0.00552938
snama	1.02199	0.00168846	0.0237706
CG9705	1.02237	0.00515903	0.0488942
CG42389	1.02281	0.00148349	0.0216855
CG3655	1.02311	0.00306682	0.0353795
Arp3	1.02372	0.000681756	0.0132675
Lam	1.02498	0.00438222	0.0441944
Rap1	1.02936	0.000358489	0.00861502
Col4a1	1.03055	0.00276528	0.0332732
AP-1gamma	1.03296	0.000317705	0.00791808
Bx	1.03409	0.00228291	0.0294091
CtBP	1.03658	0.000360043	0.00861502
CG9328	1.03813	0.000721266	0.0137752
CG10543	1.03842	0.00206076	0.0271588
CG13398	1.0389	0.00174579	0.0243868
mRpS18B	1.04176	0.00110602	0.0181491
Dhit	1.04372	0.00248818	0.0308838
bin3	1.04404	0.000696667	0.0134433
Spn	1.0443	0.000907655	0.0159773
nocte	1.04672	0.00146289	0.0214092
CG4928	1.04702	0.00458152	0.045604
mRpL13	1.048	0.00499653	0.0481518
Rox8	1.04884	0.000737569	0.0138968
alpha-Cat	1.04978	0.0029191	0.0344651
spoon	1.05023	0.00101305	0.0170457
Nipped-A	1.05047	0.00148696	0.021711
tgo	1.05063	0.00378042	0.0401095
eag	1.05084	0.00469788	0.0461934
mnd	1.05224	0.00248816	0.0308838
CycT	1.05531	0.000599365	0.0123262
CG31342	1.05619	0.00285367	0.0340419
CG8177	1.05782	4.57797e-05	0.0019665
eIF4G	1.06047	3.23756e-05	0.00150918
CG6966	1.06148	0.00157181	0.0225317
CG40045	1.06264	0.00055043	0.0116605
l(1)G0469	1.06709	0.000268908	0.00701933
CkIIbeta	1.06988	0.000828199	0.0149766
da	1.07117	0.000258422	0.00681866
pum	1.07356	0.00146225	0.0214092
Myc	1.0754	0.00035777	0.00861502
svp	1.0773	0.00124266	0.0196731
RhoGAP19D	1.07742	0.00383353	0.0403756
BicD	1.07788	0.00487734	0.0474024
cpx	1.0782	0.0027538	0.0332304
ras	1.07855	0.00156026	0.0224425
Pak3	1.08121	8.57738e-05	0.00313822
Hop	1.08168	0.00398637	0.0413328
lolal	1.08195	0.000375951	0.00891096
TfIIFalpha	1.08206	0.000687802	0.0132975
CG5522	1.08395	0.00168624	0.023766
CG17454	1.08661	0.00128328	0.0200341
CG9253	1.08743	0.00199222	0.0265275
Gbs-70E	1.09026	0.00171453	0.0240569
CG10803	1.09388	0.00246352	0.030703
CG3800	1.09879	0.00507291	0.0484061
CG6685	1.10424	0.00179182	0.0247823
CG7536	1.10448	0.00242265	0.0304003
CG2182	1.10784	0.00140157	0.0210252
e(y)3	1.10887	0.00143856	0.0212872
CG15916	1.11269	0.00424787	0.0430811
CycH	1.11393	0.00463732	0.0457789
CG3726	1.11494	0.00217402	0.0283334
Mrtf	1.11965	0.00072718	0.0138106
Ssdp	1.11968	0.000103206	0.00353938
Aps	1.12032	9.02265e-05	0.00320788
slpr	1.12201	0.000168145	0.00500809
Sik3	1.12206	0.00144102	0.0212872
CG17162	1.12342	0.00191094	0.0258893
futsch	1.12621	0.00476142	0.0466359
CG9940	1.12874	0.000839256	0.0150898
Rab32	1.12989	0.000999333	0.0169091
Parp	1.13148	1.50595e-05	0.000875457
pic	1.13206	0.00384758	0.0404897
sle	1.13441	0.00240651	0.0303439
CrebB	1.1352	0.00020422	0.00577577
CG11882	1.13639	0.00295804	0.034697
CG14440	1.13664	0.000338007	0.00826051
CG43736	1.13676	0.00102754	0.0171976
CG8289	1.13873	0.00299956	0.0349884
CG17715	1.13883	0.000546773	0.0116245
alt	1.13886	8.78887e-05	0.00317013
Rpb5	1.13932	0.00388798	0.0407233
CDK2AP1	1.14451	0.00508698	0.0485036
Ran	1.1451	0.000812095	0.0148455
bru1	1.14587	0.000647472	0.0128534
CG9257	1.14589	0.00377651	0.0401095
cal1	1.15335	0.00129315	0.0200934
wts	1.15535	0.000312052	0.00782368
wge	1.15542	0.000144607	0.00451618
CG14073	1.15605	0.00119573	0.0191905
Fs(2)Ket	1.1601	0.000546356	0.0116245
MKP-4	1.16051	0.00428435	0.0433463
cic	1.16608	0.000970575	0.0166815
Msp300	1.16697	0.00350603	0.0382052
CG42359	1.16732	0.00124797	0.019701
dco	1.16843	0.0010574	0.0175882
wdb	1.17419	0.000965478	0.0166231
CG32772	1.17627	6.60987e-05	0.00260536
CG4806	1.17648	0.00503847	0.0483524
Uhg3	1.17727	0.00357373	0.038675
e(r)	1.17794	0.000818579	0.0148882
Roc2	1.18312	0.000371749	0.008828
SNRPG	1.18347	0.000612674	0.0125143
sav	1.18407	0.00488838	0.0474731
GstE13	1.20068	0.00461154	0.0456655
Fib	1.20112	0.00139648	0.0210059
Nf-YC	1.20301	0.00333146	0.0370404
wde	1.204	0.000269373	0.00701933
Su(var)2-HP2	1.20649	0.00233627	0.0297916
Sap30	1.20807	0.00291273	0.0344546
Dlic	1.20927	5.27358e-05	0.00219054
Vang	1.21042	0.00454557	0.0453332
Pp4-19C	1.21174	0.00510484	0.0485635
ball	1.21349	0.0038587	0.0405051
Crtc	1.21509	0.00504847	0.0483524
mthl1	1.21669	0.000243404	0.00658813
Tlk	1.2178	0.00015462	0.00469809
Arl5	1.21843	0.00505191	0.0483524
olf186-M	1.21887	0.00193824	0.0260349
Syx13	1.22099	0.000519689	0.0113163
CG12129	1.22198	0.00235888	0.0299887
CG31223	1.22342	0.00497868	0.0480534
CR30055	1.2236	0.00107646	0.01778
rno	1.22572	0.000110914	0.00373254
Gdi	1.22723	6.51319e-05	0.00258596
CG1785	1.22839	0.00342912	0.0378044
CG4768	1.23165	0.000643714	0.0128193
Tom40	1.23241	0.00128428	0.0200341
mbl	1.23247	0.00449902	0.0451192
Fip1	1.23266	0.000430889	0.0098963
PR-Set7	1.23417	0.00188689	0.0257032
CG42240	1.23669	7.48801e-07	7.60033e-05
Nost	1.23843	0.0014328	0.0212872
CG8677	1.23868	0.000179157	0.0052684
cue	1.23921	5.53007e-05	0.00225247
Gyf	1.24082	8.33944e-07	8.39681e-05
Fur2	1.24129	0.00333597	0.0370578
CG4849	1.24402	0.00275711	0.0332385
CG9005	1.24427	0.000500547	0.0110282
ea	1.24658	0.00477618	0.0467078
l(3)L1231	1.24799	0.00123296	0.0195572
Flo2	1.25549	0.000752498	0.0140727
koko	1.25617	0.00123325	0.0195572
crok	1.25946	0.00175841	0.0244545
MED26	1.26012	0.000155225	0.00469809
ftz-f1	1.26027	0.00092625	0.0161914
Drak	1.26294	7.80964e-05	0.00295171
vvl	1.26365	0.000526416	0.011384
Prosap	1.2654	0.00311211	0.0356464
disco	1.26556	0.00256308	0.0315336
Dlip2	1.26559	0.00314143	0.0358784
IntS6	1.26603	0.000250643	0.00671189
kis	1.2694	6.01781e-06	0.000430342
CR42549	1.26996	0.00383209	0.0403756
Ssrp	1.27094	0.000551248	0.0116605
ric8a	1.27339	0.00138272	0.020917
CG14442	1.27471	0.000321261	0.00794379
Pi3K21B	1.27573	0.000643164	0.0128193
CG6272	1.27924	0.00130589	0.0202412
Hel25E	1.28157	0.0015133	0.0219682
GILT1	1.28249	0.00354523	0.0385655
RpII140	1.28375	0.00141055	0.0210635
Nup133	1.28378	0.00464533	0.0457789
CG2025	1.28436	0.00356539	0.0386582
CG8671	1.28728	0.000214172	0.00595048
Tsp74F	1.28874	0.0011334	0.018478
Pp2B-14D	1.28901	1.00158e-05	0.000630292
EndoG	1.29022	0.00338104	0.0374264
Dp	1.29061	5.25982e-05	0.00219054
CG1943	1.29219	0.000572799	0.0119954
gro	1.29683	0.000525387	0.0113813
RabX6	1.29701	0.00528878	0.0498611
CG7787	1.29748	0.00355554	0.0386442
jub	1.30103	0.000475222	0.0106575
sls	1.30341	0.000336157	0.00823126
CG2126	1.30621	0.00432504	0.0436878
La	1.30845	0.00139694	0.0210059
CG1671	1.311	0.00334746	0.0371527
Bub3	1.31527	0.00396175	0.0413328
Lsd-2	1.32299	0.00014089	0.00445498
CG3548	1.32412	0.00175171	0.0244423
Cwc25	1.32459	0.00097818	0.0166821
schlank	1.32639	8.54664e-05	0.00313609
CG15107	1.32729	0.00460035	0.0456625
CG9004	1.3275	0.00244224	0.0305547
crb	1.3295	0.00161321	0.0229422
CG15237	1.33205	0.00407355	0.0417459
Gug	1.333	0.000310392	0.00782368
Rlb1	1.33469	0.00140457	0.0210347
mid	1.33477	0.00437258	0.0441326
wds	1.335	0.000389444	0.00911068
dally	1.33585	0.000851924	0.015274
CG33107	1.33678	0.000352908	0.00854173
CG14438	1.33785	0.00123379	0.0195572
spt4	1.3382	0.000524351	0.0113784
g	1.3388	0.000563058	0.0118506
CG9272	1.33889	0.000516658	0.0112698
Ns1	1.34024	0.000719566	0.0137636
Rpb12	1.34107	0.000568825	0.011932
CG17514	1.34361	1.61506e-05	0.000919779
CG3638	1.34711	0.00161577	0.0229527
CG34132	1.34845	0.00397215	0.0413328
pico	1.34868	0.000146234	0.00453201
CG12948	1.34936	0.00420314	0.0428
HDAC4	1.35318	0.000168279	0.00500809
CG11180	1.35383	3.57816e-05	0.0016258
Trn	1.35404	2.90381e-05	0.00140567
Atg17	1.35867	4.39184e-06	0.000337047
CG30381	1.36031	0.00332747	0.0370404
Nlp	1.36058	0.000417421	0.00963975
polo	1.36088	0.00348726	0.0381146
Tbp	1.36304	0.00220375	0.0285647
mbt	1.3631	0.00326127	0.0366158
CG1647	1.36463	0.000252996	0.0067462
CG42498	1.36699	0.00342864	0.0378044
CG14550	1.36699	0.00342864	0.0378044
Brca2	1.36712	0.0011617	0.0188174
hid	1.36991	0.00187418	0.0256395
Gasz	1.37175	0.000500702	0.0110282
Xpc	1.37553	0.000229683	0.00623015
CG42445	1.37593	4.46706e-05	0.00193083
CG6066	1.37649	2.23744e-05	0.00117826
skd	1.3768	0.000645599	0.0128365
E2f1	1.38037	0.000210591	0.00589136
zfh1	1.38465	0.000320319	0.00794379
CG44838	1.38495	0.0014938	0.0217604
CG31817	1.38542	0.000539704	0.0115872
CG1789	1.38562	0.00021064	0.00589136
Mkp3	1.38799	0.000309117	0.00782063
CG12236	1.39053	1.4972e-05	0.000875457
pnut	1.3908	0.00152546	0.0221192
Pym	1.39196	0.00119845	0.0191905
stai	1.39363	0.000124958	0.00407442
uex	1.39879	4.3299e-06	0.000334332
Aef1	1.4002	0.00191902	0.025915
UbcE2H	1.40396	3.00168e-05	0.00142563
cta	1.40674	0.000445038	0.0101656
CG14210	1.40846	0.0050643	0.0484061
timeout	1.40908	0.002704	0.0327866
CG4747	1.40942	0.0006018	0.012356
cib	1.41137	1.23853e-05	0.00075305
emb	1.41146	2.16691e-06	0.000187837
CG11417	1.41189	0.00399549	0.0413328
CkIIalpha	1.41365	1.77421e-07	2.39379e-05
POSH	1.41611	0.00311262	0.0356464
CG33229	1.41683	0.00155452	0.0224227
rost	1.41725	7.09249e-05	0.00275513
rho	1.41827	0.00260778	0.0318966
Mnt	1.41901	6.79928e-06	0.000470196
pds5	1.41971	2.9337e-05	0.00141469
Rca1	1.42369	0.00307159	0.0354021
CG43110	1.43159	0.00422923	0.0429827
glec	1.43323	3.5079e-05	0.00159965
CG5447	1.4341	0.00275975	0.0332385
ssp2	1.43511	1.01709e-06	9.84698e-05
EcR	1.44392	0.000316231	0.00789699
Dph5	1.44582	0.000938573	0.0163387
Tsp86D	1.44611	0.00209201	0.0275131
RanGAP	1.44717	0.00407641	0.0417459
Mapmodulin	1.44746	2.66254e-05	0.00133565
Ork1	1.44811	0.00131042	0.0202744
Btk29A	1.44887	0.000123482	0.00403675
Dsp1	1.45276	8.23263e-06	0.00054249
l(3)j2D3	1.45453	0.00365942	0.0392312
Aven	1.45477	0.0015553	0.0224227
CG11267	1.45596	0.000280949	0.00721639
CG11755	1.45607	0.00237997	0.030119
CG12877	1.4567	0.000463632	0.0104763
corto	1.45736	2.10433e-06	0.000185211
T48	1.4578	2.19671e-05	0.00116657
CG4951	1.45835	0.00230208	0.0295652
Uba2	1.46103	0.00388431	0.0407233
Ak6	1.46131	0.000595383	0.0122643
not	1.4617	0.00069748	0.0134433
CG4558	1.46248	1.78783e-07	2.39379e-05
CG8507	1.46432	0.000614537	0.0125143
gammaTry	1.46851	2.77076e-07	3.3857e-05
CG14005	1.46929	0.00132938	0.0203795
mnb	1.47185	0.000466675	0.0105073
pad	1.47262	0.0021184	0.0277731
wapl	1.47362	0.00153596	0.0222458
CG8771	1.4737	0.00212832	0.0278162
CG14464	1.47875	0.000132828	0.00422166
Nnp-1	1.48065	0.00241185	0.0303556
kuz	1.48489	8.97989e-05	0.00320172
phol	1.48835	4.05311e-05	0.00177898
CG10555	1.48871	0.0015488	0.0223802
Src64B	1.49006	0.00131455	0.0202757
Zw10	1.49592	0.00388919	0.0407233
Lrr47	1.49649	0.00268757	0.0326503
Magi	1.49908	0.00245246	0.0306521
BCL7-like	1.50331	0.00288299	0.034214
Rrp45	1.50339	0.00291666	0.0344651
CG17078	1.5046	0.00462578	0.0457346
pes	1.50593	0.00372204	0.0397723
CG11920	1.50854	0.000510683	0.0111769
CG11980	1.50864	0.0019465	0.026118
Nlg3	1.50939	0.00198348	0.0264964
LSm3	1.51458	0.000413383	0.00959933
Rbm13	1.51823	0.00172966	0.0242153
CG4332	1.51883	0.000211285	0.00589631
CG5026	1.52263	0.00100423	0.0169654
Drice	1.52675	0.00294091	0.0346095
Nup43	1.52708	0.00283383	0.0338714
NSD	1.52925	0.00256777	0.0315605
osp	1.52967	0.000444175	0.0101643
Ripalpha	1.52983	0.00311191	0.0356464
ix	1.5304	0.0024752	0.0307902
CG5728	1.53056	0.00112908	0.0184314
PPP4R2r	1.53106	2.74925e-05	0.00136767
CG43759	1.53316	0.00136757	0.0207877
ADD1	1.54043	2.21523e-05	0.00117147
CG9609	1.54115	0.00504626	0.0483524
CG6293	1.54209	0.000639996	0.0128137
CG7839	1.5434	0.00498664	0.0480934
CG4866	1.54426	0.000862741	0.0154023
pbl	1.54779	0.00295676	0.034697
DIP-alpha	1.5534	0.000829954	0.0149868
Spindly	1.55347	0.00472644	0.0464379
Ada2b	1.55776	0.00103262	0.0172597
p120ctn	1.55836	7.30269e-06	0.000500192
Arp8	1.55954	0.00229808	0.0295441
CG1218	1.56032	0.00270074	0.0327787
geminin	1.56185	0.0021065	0.0276747
dos	1.56213	0.000770133	0.0142963
CG7420	1.56373	0.00221122	0.0286027
vito	1.56412	0.000120129	0.00393737
T-cp1	1.56616	0.00188675	0.0257032
CG15760	1.56644	0.000659903	0.0130385
CR45939	1.56719	0.00218509	0.0284171
CG33332	1.56977	5.40428e-05	0.00223011
CG13599	1.57363	0.00241652	0.0303839
CG3402	1.57384	0.000159652	0.00480713
CG16753	1.57563	0.00081192	0.0148455
asp	1.57828	0.00181412	0.0250357
SelD	1.57869	0.00272806	0.0330148
Tao	1.58553	0.0025768	0.0316143
CG12301	1.58568	0.00193237	0.0260302
CG12316	1.58694	4.47961e-05	0.00193083
SpdS	1.5887	0.000313971	0.00785615
CG12717	1.58875	0.00202815	0.0268415
Psc	1.58966	0.000148869	0.0045699
msi	1.59082	2.51548e-05	0.00128848
Vps11	1.5913	0.00254088	0.0313074
Rad17	1.5917	0.00512836	0.0487137
Nph	1.59263	6.10402e-05	0.0024389
CG32212	1.60026	8.73555e-05	0.00316846
LysD	1.60163	0.000621347	0.012593
CG3812	1.60229	3.9402e-06	0.000309946
boi	1.60528	0.00359186	0.0387773
CG46306	1.60557	0.000171218	0.00507048
fzy	1.61191	0.00267057	0.0325066
nxf2	1.61212	0.00234435	0.0298644
Arpc2	1.61393	0.00252324	0.0311348
pim	1.6147	0.000796308	0.0146955
Drep1	1.61528	0.000738795	0.0138991
CG32344	1.61649	0.000889806	0.0157291
wcy	1.61724	9.11089e-05	0.00323013
Det	1.61762	0.000385801	0.00904263
CG45071	1.61967	0.00323036	0.0364193
Bap60	1.61996	0.000863979	0.0154023
CG15877	1.62084	0.000677791	0.0132675
CG32202	1.62316	0.000974861	0.0166815
Rat1	1.62401	0.00313934	0.0358784
Top1	1.63043	1.39772e-06	0.000128407
CG5694	1.63097	0.00287491	0.0341815
CG13366	1.63193	0.000629891	0.0127457
wap	1.63483	2.33044e-07	3.05531e-05
CG2875	1.63607	0.0044503	0.0447376
CG42750	1.6363	1.4932e-05	0.000875457
Nup154	1.64117	0.000199285	0.00566747
dgt4	1.64117	0.000275141	0.00711073
BubR1	1.64138	0.000977849	0.0166821
Su(var)3-7	1.64259	0.00066209	0.013043
Pcl	1.64353	8.31877e-05	0.0030614
N	1.64405	0.000318913	0.00793249
Nmt	1.64451	0.000301346	0.00764667
CG11563	1.64783	0.0007791	0.0144003
pcs	1.65024	2.69071e-05	0.00134386
Vti1a	1.65204	0.000925466	0.0161914
CG5589	1.65376	0.000534605	0.0115215
AsnS	1.6571	0.00134792	0.0206029
CG11788	1.65792	0.000799402	0.0147095
CG32732	1.65828	0.00144845	0.0213468
chif	1.65865	0.000145341	0.0045167
CG4282	1.66488	0.00377907	0.0401095
RfC3	1.66755	0.000148662	0.0045699
Toll-6	1.66857	0.00232311	0.0296839
mRpL39	1.66917	0.00296422	0.0347131
CG8319	1.67037	0.00114698	0.0186436
east	1.67273	0.000114102	0.00379916
Cpsf160	1.67413	0.000862965	0.0154023
CG7154	1.6756	2.53054e-06	0.000212329
CG12134	1.67635	0.00400834	0.0413328
Nxt1	1.68002	0.00128847	0.0200701
Diedel3	1.68399	2.83029e-05	0.00138607
CG6401	1.68457	0.00373868	0.0398433
Cct5	1.68976	0.00440773	0.0444161
CG32409	1.69049	0.00144045	0.0212872
aop	1.69112	3.04288e-07	3.61299e-05
uri	1.69173	0.000817095	0.0148882
CG5525	1.69386	0.0030867	0.0355111
Cctgamma	1.69605	0.00231756	0.0296732
msd1	1.70244	0.000659142	0.0130385
CG18213	1.70563	0.000421871	0.00972466
SMC3	1.70702	0.0023709	0.0300808
CG7033	1.70754	0.000613566	0.0125143
Cas	1.70957	0.0052203	0.0493263
P32	1.7105	0.000309445	0.00782063
CG13373	1.71273	7.84312e-05	0.0029555
Tl	1.71377	0.0019832	0.0264964
CG1622	1.71673	0.00100882	0.0169973
Tsp66E	1.71755	6.10947e-08	1.04832e-05
CG30467	1.72454	0.00125238	0.0197277
mod(mdg4)	1.72468	0.0014543	0.0213914
CG9302	1.72869	0.00317708	0.0360699
CG11811	1.73003	0.000311561	0.00782368
CR45102	1.73055	0.000982176	0.0167276
CG16892	1.7311	0.000194019	0.00554983
Nup93-1	1.73206	0.00311222	0.0356464
CG4455	1.73285	0.00423133	0.0429827
CG9650	1.73408	0.00117425	0.0189719
bip1	1.73796	0.000464981	0.0104879
mei-38	1.7395	0.000222342	0.00611066
Rrp1	1.73977	0.00148973	0.0217263
rig	1.74506	0.00029368	0.00748229
26-29-p	1.74848	0.000744264	0.0139602
Galphai	1.75305	1.04344e-06	9.94901e-05
CG11851	1.76001	0.00416917	0.0425919
CG13096	1.76054	2.02091e-05	0.00109634
SKIP	1.76153	0.00265442	0.0323514
CG12659	1.76165	0.00521275	0.0492921
His2Av	1.76293	0.000284748	0.00728421
CG13625	1.7663	0.000104452	0.00356268
CG13025	1.76675	0.000832641	0.0150138
CG14965	1.7682	0.00331453	0.0369828
CG16868	1.76871	0.00021806	0.00604517
CG12106	1.77319	0.000227052	0.00619885
Top2	1.77624	0.000486473	0.0108559
armi	1.7765	0.000965401	0.0166231
Rcc1	1.77718	0.000112195	0.00376555
kuk	1.77867	5.49378e-05	0.0022468
CG12325	1.78097	0.00159989	0.0228301
Tcp-1zeta	1.78261	0.00107833	0.0177831
CG11583	1.78395	0.000142931	0.00449597
feo	1.78454	7.74462e-05	0.00293596
CG9684	1.79189	0.00367923	0.0394101
mol	1.79985	0.00372885	0.0397723
Nopp140	1.80219	3.11225e-05	0.00146707
CG17802	1.80225	0.00513888	0.04874
mtSSB	1.80287	0.00336932	0.0373295
mod	1.80679	0.000870201	0.0154787
CG12112	1.80967	0.000160987	0.00483577
CG6540	1.81131	0.00102432	0.0171665
Klp61F	1.81306	0.000511514	0.0111769
dmt	1.81889	0.000184705	0.00536881
CG5800	1.82092	0.00191525	0.025915
lds	1.82163	0.000643626	0.0128193
Prat	1.82234	0.000141231	0.00445498
CG17163	1.82239	0.00346739	0.0380144
CG8414	1.8258	0.00345897	0.0379675
pch2	1.82601	0.000531608	0.0114765
RIOK1	1.82805	0.00360108	0.0388373
CG31111	1.83028	0.00419045	0.0427053
Caf1-55	1.835	0.000951698	0.016476
CG18870	1.83644	0.00119807	0.0191905
sn	1.83654	0.000245851	0.00662587
CG4788	1.84028	0.0018529	0.0254809
CG7384	1.84202	0.00326065	0.0366158
CG45086	1.84748	0.00048965	0.0108882
r-l	1.85101	6.29892e-07	6.55192e-05
CG1737	1.85259	3.35665e-05	0.00154186
pie	1.85551	0.000355592	0.00859018
CG5757	1.85599	0.0012999	0.0201734
l(3)72Dn	1.85616	0.00453662	0.0452919
Pc	1.85927	5.91739e-05	0.00237943
Incenp	1.86036	4.9373e-05	0.00209228
Larp7	1.86269	0.00238109	0.030119
CG4842	1.86398	1.99812e-05	0.00108867
Chrac-16	1.86755	0.00240851	0.0303439
pit	1.86767	0.000812692	0.0148455
CG34008	1.87615	0.00215776	0.0281717
Mat89Ba	1.87626	0.00343346	0.0378072
CycB3	1.87811	0.00186756	0.0255768
CG11398	1.88772	0.00225696	0.0291345
cnir	1.89296	0.00232957	0.0297362
CG2924	1.89646	7.31251e-06	0.000500192
Snm1	1.90403	0.0036325	0.0390424
CG8142	1.90408	0.0001652	0.00495049
tral	1.90802	4.2987e-07	4.8675e-05
Aos1	1.91071	5.18669e-05	0.00216876
rt	1.91867	0.00491467	0.0476011
Dbp73D	1.92308	0.00320461	0.0362709
fu2	1.92479	0.000255277	0.00676404
Sas-4	1.93066	0.00257717	0.0316143
Cks30A	1.93464	0.00132873	0.0203795
msl-1	1.93483	7.27456e-05	0.00279139
fz4	1.95916	7.3615e-05	0.00281617
CG11836	1.96652	0.00453783	0.0452919
Fen1	1.96732	0.00305734	0.0353417
CG14036	1.9755	0.000170452	0.00505969
CG4078	1.97715	0.00163458	0.0231297
HP5	1.97851	3.65878e-05	0.00165052
CG12499	1.98265	4.97157e-07	5.34805e-05
Prip	1.98391	0.000635067	0.0128092
CG7091	1.98518	0.000991977	0.0168662
CycD	1.98637	0.000229636	0.00623015
CG32365	1.98732	3.52291e-06	0.000278864
gus	1.98958	0.000344441	0.00836898
thoc6	1.991	0.000339302	0.00827608
Sema2a	1.99199	0.000726935	0.0138106
JhI-21	1.99404	9.86966e-07	9.68488e-05
scra	1.99535	0.000992994	0.0168662
RPA3	1.99597	0.00183972	0.0253612
CG10495	1.99659	2.35896e-05	0.00122181
Acf	1.99999	6.88855e-07	7.1065e-05
Art1	2.00488	0.00110385	0.0181371
CG17186	2.00595	0.00301993	0.0350634
CG5916	2.00773	0.00450768	0.0451342
CG12909	2.01024	0.000117789	0.00387494
G9a	2.01405	8.1103e-06	0.000539618
zld	2.01669	1.91455e-06	0.000169694
CG1239	2.01795	8.11102e-05	0.00300251
CG3045	2.02274	0.000634502	0.0128092
CR41544	2.02423	0.000191187	0.0054938
mdlc	2.03067	0.00029537	0.00751015
retn	2.03382	2.6572e-06	0.000220023
Dronc	2.03566	0.000682441	0.0132675
CG7110	2.03826	0.000685511	0.0132934
c(3)G	2.04481	0.000679817	0.0132675
CG8915	2.04535	0.000200784	0.00569159
x16	2.04594	0.000497492	0.0110282
CG11342	2.04717	3.26205e-05	0.00151214
CG14230	2.04883	0.00135216	0.0206282
Nse1	2.04892	0.00398836	0.0413328
CG12391	2.04932	0.000181893	0.0053116
Nop56	2.05156	7.64635e-06	0.0005202
CG5199	2.05946	0.000640066	0.0128137
CG31365	2.06081	0.00157154	0.0225317
Tollo	2.06174	1.99885e-08	4.08314e-06
CG9246	2.06669	3.13512e-05	0.00147234
Strn-Mlck	2.07284	0.000109891	0.003708
Sas10	2.07844	0.00375858	0.0400216
TAF1B	2.07858	0.000724952	0.0138106
CG11897	2.07983	0.000145003	0.0045167
mip120	2.08411	0.000817701	0.0148882
Rdh	2.08459	0.00245745	0.030684
CG32579	2.08867	0.000323635	0.00797118
CG17361	2.09004	0.000150942	0.00459989
SMC2	2.09301	1.03057e-06	9.90134e-05
CG5033	2.09445	8.31861e-05	0.0030614
l(3)psg2	2.09455	8.65356e-10	3.30041e-07
CR32218	2.10144	9.6261e-05	0.00335607
l(1)G0020	2.10203	0.00185651	0.0254809
CG6712	2.10238	4.47197e-06	0.000339062
Nup37	2.10355	5.90817e-05	0.00237943
CG8611	2.10505	0.00103682	0.0173069
DNApol-alpha50	2.10507	0.00106597	0.017653
arx	2.11316	0.00464845	0.0457789
CG7372	2.11915	0.000112701	0.0037725
dx	2.12016	5.68892e-05	0.00230227
nmdyn-D6	2.12175	0.00250501	0.031001
mtDNA-helicase	2.12367	7.04901e-05	0.00274671
CG17829	2.1283	2.55544e-05	0.00129689
CG7840	2.13269	0.00034005	0.00827829
RPA2	2.13291	0.00281895	0.0337576
CG18446	2.13455	0.000772382	0.0143169
CG8545	2.14072	0.000100173	0.00345419
spd-2	2.14424	0.00218558	0.0284171
MED21	2.1545	1.38723e-05	0.000823572
U3-55K	2.15886	0.000276705	0.00713649
mms4	2.15924	0.000715185	0.0137425
Hsp27	2.16228	8.83596e-07	8.82614e-05
ovo	2.17259	7.92112e-06	0.000533129
E23	2.17357	0.00110304	0.0181371
CG46315	2.1868	0.000329993	0.0080983
CR45156	2.1876	0.00362202	0.0389963
Caf1-105	2.19018	1.51159e-05	0.000875457
CR43651	2.19385	0.00486513	0.0473569
Chd3	2.19392	0.0013998	0.0210238
esc	2.19647	0.000229203	0.00623015
raptor	2.19698	8.84985e-06	0.000574145
CG2982	2.2045	0.000376917	0.00891705
trk	2.20991	0.00346009	0.0379675
CG11596	2.21122	0.00022168	0.00611066
Dok	2.21495	3.20633e-07	3.77148e-05
grp	2.22587	0.000104357	0.00356268
del	2.2359	0.00117945	0.0190315
ebd2	2.23637	0.000290108	0.00740628
rdx	2.2369	8.24147e-08	1.29659e-05
E(var)3-9	2.23786	0.00195484	0.0261882
mbm	2.24531	4.6829e-05	0.0019955
Grip84	2.24951	0.000320852	0.00794379
nop5	2.25808	8.14008e-06	0.000539618
dap	2.27069	7.7613e-08	1.26862e-05
Msh6	2.27329	0.00173682	0.0242885
SmydA-1	2.27639	0.000311853	0.00782368
CG17658	2.28377	0.000756699	0.0141094
CG30440	2.28553	0.000475787	0.0106575
Grip71	2.28657	0.000537156	0.0115567
Fancd2	2.28782	0.000117917	0.00387494
az2	2.29344	0.000102653	0.00353003
kz	2.29757	0.00115071	0.0186634
mi	2.29995	0.000604151	0.0123841
Jon25Bi	2.31122	0.000263812	0.00693181
Ote	2.31502	5.14236e-05	0.00216602
CG11825	2.32022	1.12751e-05	0.000699057
Nufip	2.32161	3.41028e-06	0.000271657
fs(1)N	2.32229	7.74458e-05	0.00293596
DNApol-alpha73	2.32424	0.00219121	0.0284608
gcl	2.33003	5.17437e-05	0.00216876
Cdk1	2.33321	3.16973e-05	0.00148306
peng	2.33816	0.000219359	0.00606781
RfC4	2.3383	1.97207e-05	0.00107915
CG3071	2.33867	0.00139507	0.0210059
CG11436	2.34106	0.000842689	0.0151299
Cen	2.34793	0.00131333	0.0202757
sced	2.35199	5.37928e-06	0.00039135
zyd	2.35555	2.88486e-07	3.45799e-05
jumu	2.35693	0.000249301	0.0066902
mus301	2.36581	9.47251e-05	0.00331337
FK506-bp1	2.36647	9.14708e-05	0.00323385
Nop60B	2.37003	6.09138e-06	0.000431326
CG2129	2.37035	1.91889e-05	0.00105926
DNApol-delta	2.37203	2.19413e-05	0.00116657
CG5776	2.37913	0.000146554	0.00453201
CG34195	2.38031	4.10449e-05	0.00179372
CG8223	2.38098	0.000108417	0.00367801
Bace	2.39676	3.31225e-05	0.00152703
borr	2.40193	1.78214e-05	0.000992476
l(2)dtl	2.40545	0.00170139	0.0239259
dgt5	2.42282	8.79052e-05	0.00317013
Jabba	2.43235	1.27836e-05	0.000766162
CG6937	2.43627	0.0003469	0.0084125
CG44002	2.46746	0.000542685	0.0116032
CG7744	2.46911	0.000226358	0.00619885
Map60	2.47471	0.000543928	0.0116032
CG33156	2.47667	1.73153e-06	0.000155664
CG9926	2.48449	0.000743293	0.0139602
CG43313	2.4935	1.99499e-08	4.08314e-06
CG2199	2.50326	1.10888e-07	1.60418e-05
aub	2.50465	0.000945855	0.0163974
Dcp-1	2.50721	2.79804e-05	0.00137563
CG8180	2.51893	6.49666e-05	0.00258596
Chrac-14	2.52396	0.000733747	0.0138455
CG3038	2.54335	0.000611487	0.0125141
Ndc80	2.5589	0.000127935	0.00411281
jigr1	2.55937	6.52636e-06	0.000458887
Ctf4	2.57069	0.000150246	0.00459989
srl	2.57248	5.4983e-05	0.0022468
muskelin	2.576	9.92151e-06	0.000627498
dpa	2.59885	7.18813e-05	0.00277515
Corp	2.59982	0.00136652	0.0207877
wun2	2.60364	9.54676e-06	0.000606846
tef	2.60561	0.000251702	0.00672595
nopo	2.60744	1.35698e-05	0.000809427
hb	2.60787	0.000282397	0.00723879
CG7101	2.61119	0.000414442	0.00960619
CG3831	2.62459	5.21733e-07	5.56486e-05
Nnf1b	2.62623	8.10393e-05	0.00300251
wus	2.62635	0.000222365	0.00611066
RfC38	2.63539	0.000245256	0.00662403
CG7504	2.64013	1.08119e-06	0.000102314
Surf6	2.67478	8.85286e-05	0.00317442
CG10336	2.68532	0.000206448	0.00581289
Ilp8	2.69083	0.000180651	0.0052876
dgt6	2.69274	2.11055e-05	0.00113519
glu	2.71062	3.95251e-05	0.00175163
Art4	2.71889	2.33826e-06	0.000198847
CG18190	2.72558	6.77579e-06	0.000470196
Cap-D2	2.73293	3.63496e-05	0.00164567
HmgD	2.73616	2.62832e-07	3.25071e-05
CG3679	2.7435	2.60728e-07	3.25071e-05
smg	2.74479	9.92651e-07	9.68488e-05
spn-E	2.75595	8.27571e-06	0.00054249
DNApol-eta	2.7572	0.000211898	0.00590033
CycE	2.76914	1.76717e-05	0.000988517
HipHop	2.77007	1.25544e-05	0.000756024
CR43887	2.77923	0.00206569	0.0271954
CG8173	2.78625	2.97372e-05	0.00142309
AGO3	2.78955	3.68498e-05	0.0016564
asf1	2.79711	1.06271e-05	0.000662142
Mcm10	2.7973	2.09753e-05	0.00113303
DNA-ligI	2.80444	0.000273301	0.00709231
Dl	2.81533	7.3192e-10	3.07065e-07
CG7326	2.82719	0.0013804	0.020907
CG8239	2.82747	0.00113975	0.0185575
CG11403	2.85147	9.79826e-05	0.00340666
Rad1	2.85613	0.00112566	0.0183994
Sws1	2.85613	0.00112566	0.0183994
rhi	2.85898	0.000558206	0.0117687
Jon25Bii	2.86291	1.25445e-05	0.000756024
Mcm6	2.86842	4.46199e-06	0.000339062
hoip	2.86918	3.24961e-06	0.000260507
pav	2.88845	0.000168316	0.00500809
CG7627	2.88923	4.81347e-06	0.000354283
yin	2.89053	3.87048e-05	0.00172134
CDC45L	2.89236	2.55502e-05	0.00129689
Cdk2	2.91815	2.78299e-05	0.0013736
Spt	2.94039	0.00513256	0.0487167
rpk	2.94549	4.33624e-07	4.8675e-05
dup	2.98283	1.64997e-05	0.000931236
Kmn1	2.99877	4.65025e-06	0.00034487
CG5245	3.00165	0.00251481	0.0310612
Drep2	3.00177	9.03195e-08	1.38629e-05
dnk	3.00617	4.87652e-06	0.000356837
tej	3.01276	1.16369e-05	0.000717951
clos	3.03389	3.04359e-08	5.80403e-06
DNApol-epsilon58	3.03863	4.61868e-05	0.00197724
hd	3.04391	1.06002e-05	0.000662142
Duox	3.05255	0.000498284	0.0110282
CG14544	3.07406	1.29238e-06	0.000119602
Spc25	3.09125	1.04191e-07	1.54276e-05
me31B	3.12663	2.63324e-07	3.25071e-05
CG3430	3.15399	4.5456e-06	0.00034258
elg1	3.16546	5.83782e-06	0.000419856
CG9135	3.18454	1.89108e-08	4.08314e-06
Cdc6	3.21678	8.02765e-05	0.00298923
krimp	3.22166	9.90508e-07	9.68488e-05
CG13084	3.23141	0.000270028	0.00702185
Nxf3	3.24632	0.000824688	0.0149346
CG14814	3.24743	4.92287e-07	5.34131e-05
tor	3.2571	8.37003e-06	0.00054583
CycB	3.26214	4.83557e-07	5.29222e-05
CR43358	3.27957	0.000779167	0.0144003
vas	3.2862	7.42302e-07	7.59562e-05
bam	3.30378	0.000143754	0.00450072
swa	3.30541	1.19975e-07	1.67779e-05
Caf1-180	3.3101	2.83259e-07	3.42798e-05
Df31	3.31113	2.00134e-08	4.08314e-06
fz	3.31266	4.80146e-11	3.77695e-08
CG12288	3.31479	4.37016e-07	4.8675e-05
CG4949	3.32149	3.00805e-06	0.00024584
CG15570	3.33338	0.000824149	0.0149346
BigH1	3.3746	2.30185e-09	7.42847e-07
O-fut1	3.37893	1.14598e-10	7.70572e-08
BthD	3.38026	8.34005e-09	1.98053e-06
Orc6	3.38504	0.000924408	0.0161914
CR44833	3.39514	0.00042558	0.00979224
DNApol-epsilon255	3.40442	4.65818e-06	0.00034487
Rab23	3.40767	4.23929e-06	0.000331256
2017-09-05	3.41067	7.01579e-05	0.00274226
PGRP-SC1a	3.4417	0.000330083	0.0080983
CG4991	3.44732	7.54432e-08	1.24938e-05
CycJ	3.45256	2.90085e-05	0.00140567
cort	3.45956	2.12716e-05	0.00113925
CG5235	3.46367	0.000188595	0.00543172
WRNexo	3.46539	5.5977e-06	0.0004049
gwl	3.4949	2.04384e-08	4.08314e-06
Rbf2	3.4991	0.000179953	0.00527946
Mcm2	3.5182	1.19713e-07	1.67779e-05
tum	3.51919	1.86811e-07	2.47494e-05
CG9752	3.52624	5.29566e-07	5.60094e-05
DNApol-alpha60	3.53038	4.26374e-06	0.000331256
c(2)M	3.54138	2.62718e-05	0.00132794
CycA	3.54915	8.99435e-08	1.38629e-05
spn-D	3.554	0.000187358	0.0054209
ndl	3.56242	0.00231426	0.0296611
CG8924	3.57959	6.16364e-08	1.04832e-05
Muc12Ea	3.6809	0.00010621	0.00361286
BoYb	3.69268	1.96514e-05	0.00107915
RpS5b	3.71002	6.42521e-09	1.61736e-06
CG11263	3.73183	0.00230681	0.0295958
CG4586	3.80486	7.4988e-08	1.24938e-05
DNApol-alpha180	3.80685	2.03906e-08	4.08314e-06
CG43134	3.81566	3.82329e-09	1.11077e-06
PCNA	3.83248	0.000412946	0.00959933
Ada1-1	3.83744	0.001887	0.0257032
Nek2	3.85749	4.4436e-05	0.00193083
CG17018	3.87851	2.99587e-08	5.80093e-06
CG30377	3.90569	3.82604e-10	2.00644e-07
sro	3.92723	0.000451605	0.0102597
lok	3.9612	0.000150848	0.00459989
CG31041	4.00906	4.89697e-08	8.56018e-06
slam	4.01245	2.37637e-07	3.0834e-05
dUTPase	4.01419	0.00145657	0.0213914
Npc2e	4.03167	2.17895e-06	0.000187837
Mcm3	4.05101	0.00157469	0.0225473
CG31517	4.09708	1.90111e-06	0.000169694
tj	4.195	2.56152e-10	1.40171e-07
RnrS	4.20048	5.01665e-10	2.3385e-07
Rif1	4.20753	4.17787e-08	7.62067e-06
mei-W68	4.24535	2.02996e-12	2.12909e-09
RecQ4	4.2504	1.2559e-06	0.000117087
CG12708	4.25362	0.000116817	0.00385893
png	4.27373	1.14101e-06	0.00010717
bcd	4.29009	2.43317e-09	7.65598e-07
Mcm5	4.31959	2.34715e-10	1.34278e-07
His2A:CG33844	4.36785	0.0040098	0.0413328
His2A:CG33862	4.36785	0.0040098	0.0413328
His2A:CG33850	4.36785	0.0040098	0.0413328
His2A:CG33832	4.36785	0.0040098	0.0413328
His2A:CG33838	4.36785	0.0040098	0.0413328
His2A:CG33841	4.36785	0.0040098	0.0413328
His2A:CG33865	4.36785	0.0040098	0.0413328
His2A:CG33835	4.36785	0.0040098	0.0413328
His2A:CG33847	4.36785	0.0040098	0.0413328
CBP	4.38479	0.000593693	0.0122643
yellow-g	4.39866	3.8832e-09	1.11077e-06
CG14516	4.41967	1.07084e-09	3.87651e-07
CG12398	4.44573	8.96975e-05	0.00320172
CG32625	4.45546	4.81607e-07	5.29222e-05
CG31681	4.47924	1.57377e-07	2.17665e-05
CG11164	4.54394	1.83958e-09	6.25754e-07
pgc	4.55781	2.66366e-05	0.00133565
CG12374	4.58958	0.000732903	0.0138455
CG9925	4.59548	9.25036e-09	2.15602e-06
CG3238	4.67809	6.79334e-09	1.67649e-06
Mcm7	4.77118	8.00734e-05	0.00298923
tos	4.78842	0.00236545	0.0300419
RnrL	4.80779	2.27914e-05	0.00119522
Ts	4.84023	4.58924e-08	8.13524e-06
Mos	4.85773	1.03805e-08	2.37543e-06
Elba2	4.86494	0.00273258	0.0330298
CG45084	4.9069	3.58788e-13	4.10518e-10
piwi	4.91134	3.98925e-10	2.00835e-07
Orc1	5.04303	1.25928e-11	1.21917e-08
CG17192	5.05533	3.87163e-08	7.16594e-06
CG4476	5.06814	2.47307e-11	2.07507e-08
Claspin	5.11937	2.86837e-09	8.8052e-07
CR43836	5.2748	2.43421e-06	0.000205618
CG2990	5.41503	1.06138e-07	1.55331e-05
Cyp6a19	5.50091	4.48096e-16	1.12795e-12
His4:CG33907	5.57962	0.00458873	0.0456191
Femcoat	5.64424	0.00126883	0.0198872
CG4570	5.65426	1.52518e-06	0.000139101
zpg	5.67501	1.71249e-05	0.000962206
2017-12-01	5.7283	1.51636e-05	0.000875457
stg	5.81969	4.36075e-17	1.37211e-13
CG10163	5.89031	2.42349e-05	0.00125009
Cp15	5.92089	8.27304e-09	1.98053e-06
Send1	5.92693	3.26794e-05	0.00151214
otu	6.00134	1.07953e-13	1.69837e-10
His2A:CG33817	6.02985	0.00012875	0.00411281
His2A:CG31618	6.02985	0.00012875	0.00411281
His2A:CG33826	6.02985	0.00012875	0.00411281
His2A:CG33814	6.02985	0.00012875	0.00411281
His2A:CG33823	6.02985	0.00012875	0.00411281
His2A:CG33820	6.02985	0.00012875	0.00411281
His2A:CG33829	6.02985	0.00012875	0.00411281
APC7	6.032	3.15406e-06	0.000254908
wisp	6.03275	1.75238e-07	2.39379e-05
fs(1)Ya	6.18554	0.000133665	0.00423755
mtrm	6.2297	1.35373e-08	3.04252e-06
stet	6.35308	1.0784e-13	1.69837e-10
Cp18	6.42659	4.68881e-19	2.95067e-15
CG43074	6.45771	2.78043e-05	0.0013736
CG32642	6.55477	3.24398e-07	3.78043e-05
yl	6.59404	4.40415e-09	1.23179e-06
nos	6.66206	4.56699e-20	5.74801e-16
Cp7Fb	6.79183	0.000916634	0.0161128
CG13690	6.96682	1.63247e-05	0.000925507
Yp3	7.1382	6.27821e-10	2.72474e-07
Cp7Fc	7.18234	3.2241e-13	4.05785e-10
CG11674	7.21508	8.3779e-10	3.29513e-07
fs(1)M3	7.2361	9.50737e-06	0.000606846
osk	7.29518	2.07469e-10	1.24343e-07
Pxt	7.31825	3.81535e-05	0.00170284
CG6927	7.4323	0.00040977	0.00955068
dhd	7.43407	5.78732e-10	2.6014e-07
Fad2	7.53973	2.15247e-06	0.000187837
CG3457	7.57583	5.14572e-05	0.00216602
gnu	7.59069	3.15951e-06	0.000254908
CG15721	7.60368	9.22658e-08	1.39911e-05
alphaTub67C	7.61869	8.33867e-10	3.29513e-07
Cp19	7.66895	6.08227e-09	1.59477e-06
Cp36	7.75753	8.22399e-08	1.29659e-05
Vml	7.76231	2.8533e-05	0.00139193
Vm32E	7.81582	5.79842e-07	6.08158e-05
Vm26Aa	7.87379	1.07801e-09	3.87651e-07
CG14545	7.96527	1.65892e-18	6.95971e-15
CR40679	7.97101	6.73027e-06	0.000470196
CG15820	8.03135	8.09529e-08	1.29659e-05
CG13299	8.04012	3.83819e-08	7.16594e-06
Yp2	8.08813	5.40385e-09	1.46739e-06
Yp1	8.09102	1.46056e-11	1.31304e-08
His1:CG33813	8.09482	9.08219e-06	0.000583206
His1:CG31617	8.09482	9.08219e-06	0.000583206
CG14309	8.16261	2.31295e-05	0.00120293
CG13114	8.18211	1.78427e-08	3.9398e-06
Vm26Ac	8.27032	4.42747e-08	7.96058e-06
Vm26Ab	8.2933	2.63445e-07	3.25071e-05
dah	8.33382	6.10011e-06	0.000431326
CG43739	8.34077	1.3976e-09	4.88616e-07
psd	8.35494	5.4797e-09	1.46739e-06
CG5568	8.66142	2.95615e-05	0.00142008
CG42705	8.71476	3.57042e-09	1.06994e-06
Vm34Ca	8.74261	1.16327e-10	7.70572e-08
CG32834	8.79875	6.20878e-09	1.59477e-06
CG42704	8.81597	3.00113e-05	0.00142563
Cp7Fa	8.84781	4.93264e-10	2.3385e-07
Cp38	8.85103	2.09381e-13	2.92808e-10
CG44005	8.87514	1.55605e-05	0.000890203
His1:CG33816	8.88223	4.01348e-14	8.41895e-11
CG11381	8.95449	2.26099e-09	7.42847e-07
CG13083	9.21031	2.55675e-06	0.000213107
CG4009	9.31391	1.30969e-10	8.24186e-08
gammaTub37C	10.4671	2.88626e-06	0.000237428
Cp16	11.4637	7.79678e-11	5.77237e-08
CR40712	12.114	0.00193048	0.0260302
mir-304	19.7887	4.13501e-07	4.77461e-05
mir-4968	20.7036	1.18048e-07	1.67779e-05

## Sheet: M_Age3_Control_vs_Exp
Gene	log2FC	Pvalue	FDRpvalue
att-ORFB	-24.4515	1.61636e-08	5.24663e-06
CR45950	-9.25087	3.66344e-08	9.98873e-06
CR44107	-8.07352	2.06796e-05	0.00204294
His2B:CG33910	-7.42956	0.00032724	0.0193968
His2B:CG33902	-7.42956	0.00032724	0.0193968
CG32987	-6.76516	0.000101291	0.00742418
CR43465	-5.49145	0.000441272	0.0249621
CG13330	-5.44442	0.000607535	0.0317092
CR46049	-5.01646	0.00115655	0.0495825
Hsp70Bb	-4.9323	0.000988895	0.0449387
CG17197	-4.40296	0.000906013	0.0420125
CG9130	-3.95307	0.000358512	0.0208871
CG15082	-3.48775	0.000874042	0.041089
CG31016	-3.25772	0.00040821	0.0234716
pcs	2.58803	0.000761814	0.0369602
vimar	3.07674	0.000782798	0.0378436
Sema2a	3.20773	0.000810157	0.0388904
Fen1	3.21518	0.000905215	0.0420125
pes	3.22649	0.000957494	0.0436573
CG12909	3.24207	0.00110631	0.0480328
Tango4	3.25657	0.00106204	0.0467058
G9a	3.25722	0.00057644	0.0302254
N	3.27276	0.00117014	0.049943
Pol32	3.28957	0.00105966	0.0467058
TAF1B	3.29085	0.00110088	0.04795
Acox57D-d	3.29317	0.000655145	0.0334516
fz4	3.35581	0.000221863	0.0138746
mh	3.36449	0.00103394	0.0459141
rdx	3.38083	0.000258265	0.0157889
CG7627	3.43186	0.000939686	0.0431338
CG11837	3.44481	0.00104059	0.0460596
mxc	3.45095	0.000814887	0.0389802
mei-38	3.45271	0.00011455	0.00819209
Hsp27	3.45479	0.000611716	0.0317092
aub	3.46745	0.000755615	0.0367903
HmgD	3.4933	0.00117569	0.049943
CG2199	3.50618	0.000114772	0.00819209
CycD	3.51037	0.000702636	0.035217
Hsp26	3.51794	0.00062917	0.0322692
His2A:CG33853	3.52553	0.00102079	0.0454787
His2A:CG33859	3.52553	0.00102079	0.0454787
His2A:CG33856	3.52553	0.00102079	0.0454787
S6KL	3.52811	0.000869494	0.0410166
CG5776	3.52813	0.00045317	0.0253854
FK506-bp1	3.54437	0.000666754	0.0336662
Surf6	3.5447	0.000949313	0.0434295
jigr1	3.56503	0.000834658	0.0397398
CG8180	3.5842	0.00072751	0.0358056
CG43313	3.58566	0.000118881	0.00844116
fz	3.60982	0.000483352	0.0266585
AGO3	3.63676	0.000540909	0.0288767
ovo	3.6664	0.000742771	0.0362946
CG30001	3.67229	0.000335061	0.0197744
MED21	3.67493	0.000560125	0.0297128
pre-rRNA:CR45845	3.68024	2.90211e-05	0.00265534
CG18190	3.68862	0.00111723	0.0482001
yin	3.69615	0.000438908	0.0249318
Jabba	3.69987	0.000712452	0.0355318
c(2)M	3.70699	0.000895293	0.041899
RPA2	3.71321	0.000611035	0.0317092
CG7568	3.71665	0.000569641	0.0299842
RhoGEF4	3.72302	0.00101947	0.0454787
CG10336	3.75851	0.00117595	0.049943
CG4586	3.77944	0.000897419	0.041899
Drep2	3.78004	0.000130451	0.00907365
HP5	3.78523	1.96377e-05	0.00199159
sced	3.79331	0.000864395	0.0409177
swa	3.79694	0.000323039	0.0193157
clos	3.81003	0.000213245	0.0134591
Spc25	3.8225	0.000624232	0.0322354
esc	3.83326	0.00100727	0.0454787
CG13005	3.8773	0.00109098	0.0476708
muskelin	3.88827	0.000228755	0.014198
CG10880	3.91904	0.000723963	0.0357601
CG3430	3.92108	0.000533188	0.0286179
Art4	3.94069	0.000490799	0.0267109
dgt6	3.95365	0.000714129	0.0355318
Cdk2	3.95373	0.000208018	0.0133287
ebd2	3.95629	0.000732176	0.0359056
hd	3.95909	0.00101692	0.0454787
smg	3.99286	0.000567968	0.0299842
CR44999	3.9953	0.000141601	0.00972789
CG4991	3.99699	0.000217882	0.0136884
asf1	3.99785	0.000315556	0.0189514
nopo	4.00464	8.22193e-05	0.0062272
srl	4.00925	0.000409758	0.0234716
pav	4.02057	0.000390264	0.0225444
l(2)dtl	4.03959	0.000502726	0.0271971
CG9135	4.04649	0.000354534	0.0207441
E(var)3-9	4.09503	0.000102075	0.00744162
CG14814	4.09932	0.000229118	0.014198
Mcm10	4.10214	0.000128618	0.00899205
Dl	4.10394	8.89383e-05	0.00662566
CR43973	4.10616	0.000149215	0.010021
rpk	4.11532	0.000209223	0.0133287
me31B	4.12403	0.000200865	0.0131654
CG17802	4.15711	8.57843e-05	0.00642581
BthD	4.16097	0.000307099	0.0185251
CG7744	4.176	0.000205879	0.0133287
Cdk1	4.17624	0.000143774	0.00972789
CG10889	4.19432	0.000657992	0.0334717
tos	4.21315	0.000679381	0.0341771
CG11403	4.21713	0.000144138	0.00972789
O-fut1	4.21867	0.000192966	0.01277
Map60	4.22339	0.000193897	0.01277
krimp	4.22394	0.000451137	0.0253854
hb	4.22491	0.000297131	0.0180839
CG17658	4.24929	0.000423656	0.0241661
CycB	4.27085	0.000106528	0.0076841
CG33172	4.2751	0.000158077	0.010564
CG13299	4.33751	0.000209098	0.0133287
Duox	4.3492	0.000473898	0.0262628
yellow-g	4.35024	0.000665503	0.0336662
hoip	4.3523	8.16516e-05	0.0062272
gwl	4.37475	0.000124223	0.00877479
CG15570	4.39911	0.000143362	0.00972789
DNApol-alpha60	4.40051	9.0871e-05	0.00673285
Ts	4.40262	0.000350622	0.0206036
CG31041	4.40483	0.000484949	0.0266585
CycJ	4.4091	0.000542246	0.0288767
BoYb	4.42049	0.00113402	0.0487699
shu	4.42847	0.000207597	0.0133287
CycE	4.45846	4.69457e-05	0.00378705
dnk	4.48426	0.000133888	0.00926543
RpS5b	4.48694	3.75158e-05	0.00332112
dup	4.48702	6.24312e-05	0.00491979
Rif1	4.50181	6.65094e-05	0.00521105
DNA-ligI	4.50756	4.19772e-05	0.00364507
Mcm6	4.51543	8.57831e-05	0.00642581
CG45086	4.53466	2.49122e-06	0.000357503
CG14516	4.54571	8.17736e-05	0.0062272
slam	4.59257	0.000208444	0.0133287
tej	4.60317	0.000142481	0.00972789
CycA	4.6077	5.52815e-05	0.0043817
DNApol-alpha50	4.62514	1.98506e-05	0.00199159
fit	4.62951	0.000801894	0.0386297
Elba2	4.65823	0.000211535	0.0134133
RecQ4	4.69733	5.38312e-05	0.0042917
His2A:CG33844	4.7189	4.67848e-05	0.00378705
His2A:CG33862	4.7189	4.67848e-05	0.00378705
His2A:CG33850	4.7189	4.67848e-05	0.00378705
His2A:CG33832	4.7189	4.67848e-05	0.00378705
His2A:CG33838	4.7189	4.67848e-05	0.00378705
His2A:CG33841	4.7189	4.67848e-05	0.00378705
His2A:CG33865	4.7189	4.67848e-05	0.00378705
His2A:CG33835	4.7189	4.67848e-05	0.00378705
His2A:CG33847	4.7189	4.67848e-05	0.00378705
CG9752	4.75611	7.69994e-05	0.00593069
tor	4.76249	4.31788e-05	0.00372567
Orc2	4.76808	0.000126003	0.00885466
CG13084	4.77079	0.000244106	0.0150095
BigH1	4.78901	6.46599e-06	0.000801371
HipHop	4.79433	3.09292e-05	0.00281106
DNApol-epsilon255	4.79913	5.3246e-05	0.00427001
Cap-D2	4.81651	7.51511e-05	0.00585449
Rab23	4.81678	7.66222e-05	0.00593069
CG43134	4.86054	6.0993e-06	0.000769923
cid	4.86713	0.000505055	0.0272151
CG12288	4.86846	4.30786e-06	0.000575775
Df31	4.89382	4.43187e-06	0.000586599
vas	4.9589	1.69493e-05	0.00175053
CG12398	4.96611	0.000491779	0.0267109
CG4476	5.00579	1.35887e-05	0.00142504
Mcm2	5.00876	2.63441e-05	0.00244319
Caf1-180	5.01508	3.6027e-06	0.000496118
WRNexo	5.01588	2.28417e-05	0.00217773
CG5235	5.03508	4.13821e-06	0.000558576
CG32625	5.05397	3.59344e-05	0.00320192
CBP	5.06469	1.19935e-05	0.00129675
Rbf2	5.08646	1.01892e-05	0.0011673
PCNA	5.10141	8.01155e-06	0.000966562
CG31681	5.15995	0.000629619	0.0322692
CG3238	5.16072	3.87684e-05	0.00338801
APC7	5.17551	1.33966e-05	0.00141578
CG9925	5.17684	2.28317e-05	0.00217773
DNApol-alpha180	5.20409	8.18584e-06	0.000978925
CG6967	5.24811	2.78047e-05	0.00256122
lok	5.2537	1.57988e-06	0.000242005
CG17018	5.27701	4.67859e-06	0.0006133
RnrS	5.32604	4.12924e-06	0.000558576
zuc	5.32688	2.28427e-05	0.00217773
cort	5.32779	2.02284e-05	0.00201295
rhi	5.37866	3.33166e-05	0.00300798
Chrac-14	5.41102	9.24494e-06	0.00107723
dUTPase	5.44448	0.000454342	0.0253854
CG11164	5.44682	1.59326e-05	0.00165808
gammaTub37C	5.46839	1.27722e-05	0.00136034
His2A:CG33817	5.47563	1.20801e-05	0.00129675
His2A:CG31618	5.47563	1.20801e-05	0.00129675
His2A:CG33826	5.47563	1.20801e-05	0.00129675
His2A:CG33814	5.47563	1.20801e-05	0.00129675
His2A:CG33823	5.47563	1.20801e-05	0.00129675
His2A:CG33820	5.47563	1.20801e-05	0.00129675
His2A:CG33829	5.47563	1.20801e-05	0.00129675
tef	5.4924	9.01883e-06	0.00105995
CG15820	5.52938	0.000105353	0.00763978
Mcm3	5.57276	2.68542e-06	0.000377427
piwi	5.61673	2.56471e-06	0.000364215
Nek2	5.67305	2.13651e-05	0.00209547
Xrcc2	5.68633	0.000491407	0.0267109
Mcm5	5.69903	1.03153e-06	0.000175786
CG15047	5.69987	1.29558e-06	0.000207699
CG30377	5.73252	6.86864e-06	0.000843605
stet	5.91685	6.94438e-07	0.000122952
CG45084	5.93682	1.96903e-07	4.00654e-05
Hsp70Aa	5.94028	2.21628e-05	0.00215818
CR44766	5.94254	0.000458083	0.02549
Cp7Fb	6.00061	6.59656e-07	0.00011833
CG43255	6.00779	0.000385601	0.0223698
RnrL	6.04171	2.55102e-07	5.11442e-05
Corp	6.0642	2.11805e-06	0.000313863
Cp7Fc	6.06876	7.69258e-06	0.000936366
Mos	6.17029	2.87999e-07	5.52998e-05
Oxp	6.23646	1.01611e-05	0.0011673
Cp7Fa	6.30364	4.73428e-06	0.000614689
gd	6.31929	0.00111174	0.0481153
Cdc6	6.33053	1.20216e-07	2.7315e-05
Cyp6a19	6.34851	1.44865e-07	3.23762e-05
Mcm7	6.38057	8.03936e-08	1.92282e-05
Claspin	6.38577	1.42556e-08	5.24663e-06
dah	6.3861	5.04153e-07	9.41523e-05
CG14309	6.43768	3.40572e-06	0.000473777
Orc1	6.46106	1.73828e-06	0.000263311
His4:CG33907	6.49727	1.36789e-06	0.000211914
otu	6.53228	1.55183e-07	3.30564e-05
CG15721	6.62796	9.59815e-05	0.00707306
CG9897	6.67146	0.000302444	0.0183254
wisp	6.71786	4.6351e-08	1.2152e-05
CG4570	6.88349	1.44811e-08	5.24663e-06
CG12374	6.88744	2.48527e-06	0.000357503
CG14187	6.91957	4.61895e-05	0.00378705
pgc	6.93027	2.87948e-08	8.17833e-06
mtrm	6.93992	1.52468e-08	5.24663e-06
Cp18	6.94018	4.20484e-09	1.91082e-06
fs(1)Ya	6.95791	3.18836e-09	1.55942e-06
yl	6.96977	6.70264e-08	1.6614e-05
His1:CG33816	6.97277	7.85138e-07	0.000137228
zpg	7.05606	1.31014e-08	5.10317e-06
Cp15	7.11738	7.34679e-09	3.12996e-06
His4:CG33873	7.12333	2.59079e-05	0.0024192
His4:CG33875	7.12333	2.59079e-05	0.0024192
His4:CG33871	7.12333	2.59079e-05	0.0024192
2017-12-01	7.13903	7.85578e-09	3.24539e-06
fs(1)M3	7.1471	1.55848e-08	5.24663e-06
png	7.2514	1.77665e-08	5.38245e-06
SoYb	7.28851	2.58931e-07	5.11595e-05
Mur11Da	7.42074	0.000244415	0.0150095
CG32277	7.48093	0.00018121	0.0120509
osk	7.55989	9.8173e-08	2.26846e-05
Vml	7.56668	6.89471e-10	4.94713e-07
stg	7.64806	8.6449e-10	5.89279e-07
Femcoat	7.72114	1.71163e-07	3.58996e-05
CG13083	7.74185	1.94245e-07	4.00654e-05
CG31661	7.76173	0.00106878	0.046851
CR44263	7.77495	0.000927119	0.0427007
Yp3	7.82274	1.6152e-12	3.14571e-09
CG17239	7.85883	0.000836597	0.0397398
CG45489	7.89339	0.000911781	0.0421366
CG6508	7.90717	0.000718567	0.0356226
plu	7.93977	2.06758e-08	5.99731e-06
Muc12Ea	7.94161	1.78569e-06	0.00026752
CG6927	7.94704	1.52611e-07	3.30564e-05
CG14545	8.08433	2.70717e-10	2.30668e-07
Ser12	8.11114	3.41194e-05	0.00306019
His1:CG33813	8.13341	1.71664e-08	5.31884e-06
His1:CG31617	8.13341	1.71664e-08	5.31884e-06
CR46135	8.16533	8.91071e-06	0.00105635
Yp2	8.16759	1.03929e-12	2.64985e-09
CG13992	8.30697	3.78126e-05	0.0033258
CG18586	8.39166	2.73901e-07	5.33442e-05
CR40679	8.39455	6.87796e-20	9.37673e-16
dhd	8.43794	1.45523e-11	1.98392e-08
Pxt	8.43893	9.08936e-11	8.85109e-08
bcd	8.44326	3.64223e-10	2.92086e-07
nos	8.48764	1.6079e-09	8.76822e-07
gnu	8.5082	9.92959e-10	6.44619e-07
CG11674	8.5181	2.0595e-09	1.07989e-06
Cp19	8.63075	1.11023e-09	6.58074e-07
CG43295	8.63193	1.8692e-05	0.001916
Cp38	8.67806	2.45785e-10	2.23386e-07
Vm26Ac	8.75971	6.44141e-06	0.000801371
Yp1	8.77975	2.48956e-15	1.44866e-11
CG2990	8.80763	2.36918e-06	0.000347302
CG42704	8.81067	3.95804e-09	1.86069e-06
CR44833	8.81394	5.22985e-06	0.000666342
CG32318	8.84189	1.98677e-05	0.00199159
CG5568	8.84775	3.20279e-09	1.55942e-06
Vm26Ab	8.92005	6.11137e-11	7.5742e-08
eloF	8.92016	1.01715e-06	0.000175528
CG12721	9.08489	5.02475e-06	0.000646249
alphaTub67C	9.10955	9.22719e-12	1.39771e-08
CG31262	9.31184	4.52567e-07	8.56923e-05
His1:CG33828	9.31202	1.32544e-06	0.000207699
His1:CG33825	9.31202	1.32544e-06	0.000207699
His1:CG33831	9.31202	1.32544e-06	0.000207699
His1:CG33819	9.31202	1.32544e-06	0.000207699
His1:CG33822	9.31202	1.32544e-06	0.000207699
His1:CG33810	9.31202	1.32544e-06	0.000207699
CG32834	9.49841	6.53107e-07	0.00011833
Vm26Aa	9.83978	1.16622e-12	2.64985e-09
Cp36	9.85318	4.55418e-12	7.7609e-09
CG11381	9.90269	6.36172e-07	0.000117202
CG3457	9.93572	1.92276e-08	5.69848e-06
CG44005	9.93747	4.38253e-08	1.17151e-05
yellow-g2	9.98433	3.57117e-08	9.93588e-06
CG13690	10.0353	7.22633e-11	8.20971e-08
pre-mod(mdg4)-AB	10.1494	4.63881e-09	2.04003e-06
Vm34Ca	10.1694	3.18784e-15	1.44866e-11
CG4009	10.1763	5.50208e-08	1.41528e-05
CR32027	10.1893	1.52889e-07	3.30564e-05
CG42705	10.299	6.60597e-08	1.6614e-05
psd	10.4748	9.65477e-08	2.26846e-05
CG43090	10.5867	1.57829e-08	5.24663e-06
pon	10.6383	7.75351e-08	1.88756e-05
CG43074	10.872	1.28621e-08	5.10317e-06
CG13114	10.9312	1.59154e-08	5.24663e-06
Vm32E	11.6165	1.05139e-09	6.51526e-07
Fad2	11.7842	1.36368e-09	7.74627e-07
His1:CG33834	12.0565	7.87442e-11	8.25784e-08
CR40712	12.7951	5.83236e-10	4.41736e-07
Cp16	14.0339	1.13832e-13	3.87968e-10

## Sheet: F_Age1_Control_vs_Exp
Gene	log2FC	Pvalue	FDRpvalue
CG1678	-1.73598	6.83477e-05	0.0357235
CG1648	-1.60816	0.00095754	0.0466047
MtnA	-1.44439	0.0002632	0.0398491
CG4716	-1.13352	0.00151142	0.0491372
east	1.00293	0.00034529	0.0398491
retn	1.0255	0.00118591	0.0466047
wap	1.03165	0.000254222	0.0398491
CG14073	1.04914	0.0012093	0.0466047
CG43313	1.06501	0.000286835	0.0398491
ADD1	1.10684	0.000296654	0.0398491
CG10289	1.29325	0.00132856	0.0466047

## Sheet: F_Age2_Control_vs_Exp
Gene	log2FC	Pvalue	FDRpvalue
CG1407	-1.39429	0.000201848	0.00626281
CG12592	-1.26665	0.0042343	0.0444164
lin	-1.21865	6.08734e-05	0.00279483
CG42455	-1.19507	1.46309e-06	0.000177531
alpha-Man-IIb	-1.183	5.63808e-05	0.00266047
cup	-1.09064	6.86265e-14	1.16579e-10
MED24	-1.01891	7.00545e-06	0.000595025
Rpb12	1.00107	0.000627679	0.0136701
Ncoa6	1.005	0.00503199	0.0496982
Vhl	1.01939	0.000272656	0.00775559
RpL41	1.02039	0.000592666	0.0131607
CR31044	1.02575	0.0028408	0.0350968
Uhg2	1.02584	0.00374472	0.041136
Six4	1.02826	0.00226801	0.0305776
swi2	1.02993	0.00351689	0.0397625
ND-AGGG	1.03051	2.29698e-06	0.000251741
Hsp27	1.03512	0.00134312	0.0221471
CG10916	1.06621	0.0026442	0.0338426
N	1.07193	0.00340461	0.0391444
CG18853	1.10883	6.89076e-13	9.36454e-10
Nufip	1.12149	0.000750478	0.0150873
Psc	1.13032	0.000439453	0.0107008
spen	1.17916	0.000505112	0.0118231
CG34228	1.18976	6.78863e-05	0.00296006
CR44872	1.19457	0.00080684	0.0158787
hid	1.22455	0.00315897	0.0372449
pre-mod(mdg4)-O	1.23088	0.00483639	0.0484709
Myc	1.24448	0.000408655	0.0103227
trol	1.24602	0.00461416	0.0471652
Vm26Aa	1.30399	0.00218892	0.0301698
mthl1	1.35118	0.000122521	0.00433806
Vm34Ca	1.48758	0.00161405	0.0250829
Vm26Ab	1.53723	0.000176137	0.00564553
Vml	1.63403	0.00388465	0.0421665
HP5	1.74513	0.000384953	0.00994583
CG32544	1.91629	0.000621811	0.0136701
fit	1.9753	0.000726632	0.0148706
Cp16	2.05353	0.00103335	0.0185266
CG10289	2.12694	0.000819625	0.0160039
CR46067	2.23623	9.6888e-05	0.00371951
Vm32E	2.39142	0.00186056	0.0275435
CR41620	2.7989	9.03903e-09	2.67044e-06
mei-W68	3.52786	0.000433211	0.0107007
pre-rRNA:CR45845	5.17544	3.20448e-11	2.72181e-08
CR40679	6.98134	6.79572e-05	0.00296006
CR40712	11.0568	0.00465337	0.047267

## Sheet: F_Age3_Control_vs_Exp
Gene	log2FC	Pvalue	FDRpvalue
CG34181	-23.1134	3.34735e-09	5.11009e-06
CG33669	-23.0972	3.43343e-09	5.11009e-06
CG32298	-22.9195	4.53003e-09	5.11009e-06
karr	-22.903	4.64785e-09	5.11009e-06
CG13330	-22.882	4.80216e-09	5.11009e-06
CR43821	-22.7825	5.60236e-09	5.11009e-06
SkpD	-22.7172	6.19777e-09	5.11009e-06
CG43931	-22.7172	6.19777e-09	5.11009e-06
CR45234	-22.6951	6.4128e-09	5.11009e-06
CG14362	-22.6026	7.39449e-09	5.21716e-06
CG5478	-22.5787	7.67036e-09	5.21716e-06
mfr	-22.5554	7.95014e-09	5.21716e-06
CR46054	-22.446	9.39972e-09	5.21922e-06
CG42579	-22.4164	9.82463e-09	5.21922e-06
CR44601	-22.4164	9.82463e-09	5.21922e-06
kl-2	-22.4164	9.82463e-09	5.21922e-06
CR43430	-11.3306	6.9007e-13	7.69842e-09
CG2321	-2.0692	0.000177964	0.0318718
p130CAS	-1.79036	7.32536e-05	0.0157157
CG9747	-1.47852	0.000184198	0.032108
CG43394	-1.26178	3.4144e-05	0.00846467
Pdcd4	1.01895	0.000292499	0.0465225
RapGAP1	1.03172	0.000121675	0.0222527
eIF4G	1.03449	0.000118741	0.022078
CG40228	1.06572	1.55251e-05	0.00432994
E2f1	1.12666	0.000110854	0.0209608
CG4004	1.12692	5.30512e-05	0.01233
Atx2	1.13832	0.000227825	0.0379346
Sik3	1.18238	8.16653e-06	0.00246232
Rap1	1.1979	4.62181e-05	0.0109704
brat	1.21929	7.88303e-05	0.0162858
smt3	1.22456	0.000247111	0.0405407
Tlk	1.23456	5.4254e-05	0.0123522
Trn	1.23847	7.64268e-05	0.0160871
RhoGAP71E	1.27062	9.28845e-05	0.0185039
CG8177	1.27863	1.04741e-05	0.00299613
fend	1.29717	2.14544e-05	0.0056626
pre-mod(mdg4)-U	1.3778	0.000215906	0.0364946
CG9328	1.38193	5.92693e-05	0.0132242
aop	1.39629	0.00019677	0.0337718
CG42231	1.42102	1.32341e-07	6.15165e-05
CG8677	1.46999	3.95318e-05	0.00958732
msi	1.59204	6.81083e-06	0.00211425
Prosap	1.62559	1.84164e-06	0.00064204
kuz	1.68666	1.95304e-05	0.00531417
Mnt	1.69196	2.18261e-05	0.0056626
Vhl	1.73175	8.81259e-05	0.0178751
Myc	1.75447	9.50437e-06	0.00279028
DIP-alpha	1.77576	6.82262e-06	0.00211425
mthl1	1.91334	4.34133e-09	5.11009e-06
N	2.03655	0.0001104	0.0209608
CG43759	2.14829	0.000179986	0.0318718
CG32544	2.18093	1.99757e-06	0.000675301
CR43887	2.47834	6.2756e-05	0.0137276
CG34219	2.65381	2.78202e-08	1.41074e-05
HP5	2.77659	9.89038e-07	0.000441348
His1:CG33816	2.85713	0.000104403	0.0204337
CR32218	2.99392	7.15345e-08	3.46973e-05
CR41613	3.50924	0.000262375	0.0424211
CR44999	4.96638	3.14752e-09	5.11009e-06
mei-W68	5.37861	2.14561e-11	7.9788e-08
CG43739	6.1736	3.20345e-05	0.0081222
His2B:CG33890	8.37055	1.77925e-06	0.000640301
His2B:CG33892	8.37055	1.77925e-06	0.000640301
His2B:CG33904	8.37055	1.77925e-06	0.000640301
His2B:CG33898	8.37055	1.77925e-06	0.000640301
His2B:CG33894	8.37055	1.77925e-06	0.000640301
His2B:CG33896	8.37055	1.77925e-06	0.000640301
pre-mod(mdg4)-AA	10.3302	1.104e-11	6.15814e-08
