# Supplementary material for: Transcriptome analysis reveals mechanisms of geroprotective effects of fucoxanthin in Drosophila
Source: BMC Genomics. 2018 Feb 9;19(Suppl 3):77. doi: 10.1186/s12864-018-4471-x (PMC5836829; doi:10.1186/s12864-018-4471-x)
Supplement: Supplementary file 7 — Significant molecular pathways induced by fucoxanthin in flies with different ages. (XLSX 12 kb) [file 12864_2018_4471_MOESM7_ESM.xlsx]

## Sheet: ALL_Age1_C_vs_F
Gene	NCBI Gene ID	log2FC	Pvalue	FDRpvalue	KEGG Pathway ID	KEGG Pathway Name
Hsp70Ab	44920	-5.4083	7.27529e-07	0.00571947	dme03040	Spliceosome
Hsp70Ab	44920	-5.4083	7.27529e-07	0.00571947	dme04141	Protein processing in endoplasmic reticulum
Hsp70Ab	44920	-5.4083	7.27529e-07	0.00571947	dme04144	Endocytosis
Hsp70Ab	44920	-5.4083	7.27529e-07	0.00571947	dme04213	Longevity regulating pathway - multiple species

## Sheet: ALL_Age2_C_vs_F
NO KEGG PATHWAYS

## Sheet: ALL_Age3_C_vs_F
Gene	NCBI Gene ID	log2FC	Pvalue	FDRpvalue	KEGG Pathway ID	KEGG Pathway Name
aop	33392	1.43909	0.000293159	0.029191	dme04013	MAPK signaling pathway - fly
aop	33392	1.43909	0.000293159	0.029191	dme04320	Dorso-ventral axis formation
Atg17	40700	1.11654	0.000474896	0.0364788	dme04140	Autophagy - animal
EcR	35540	1.0567	0.000239327	0.0257373	dme04214	Apoptosis - fly
gro	43162	1.2754	5.22558e-05	0.0127718	dme04013	MAPK signaling pathway - fly
gro	43162	1.2754	5.22558e-05	0.0127718	dme04310	Wnt signaling pathway
gro	43162	1.2754	5.22558e-05	0.0127718	dme04330	Notch signaling pathway
msi	43087	1.53445	3.47175e-05	0.0103709	dme03015	mRNA surveillance pathway
Myc	31310	1.45631	2.69304e-05	0.00965365	dme04310	Wnt signaling pathway
Myc	31310	1.45631	2.69304e-05	0.00965365	dme04350	TGF-beta signaling pathway
Myc	31310	1.45631	2.69304e-05	0.00965365	dme04391	Hippo signaling pathway - fly
raptor	31543	1.88569	0.00019463	0.0238371	dme04140	Autophagy - animal
raptor	31543	1.88569	0.00019463	0.0238371	dme04136	Autophagy - other
raptor	31543	1.88569	0.00019463	0.0238371	dme04150	mTOR signaling pathway
raptor	31543	1.88569	0.00019463	0.0238371	dme04213	Longevity regulating pathway - multiple species
Set1	3354971	1.33622	1.26692e-06	0.00113537	dme00310	Lysine degradation
UbcE2H	31728	1.60035	0.000165766	0.0228544	dme04120	Ubiquitin mediated proteolysis
